# Supplementary material for: 4-Chloro­benzaldehyde (1-isobutyl-1H-imidazo[4,5-c]quinolin-4-yl)hydrazone monohydrate
Source: Acta Crystallogr Sect E Struct Rep Online. 2011 Jan 15;67(Pt 2):o407–8. doi: 10.1107/S1600536811001577 (PMC3051724; doi:10.1107/S1600536811001577)
Supplement: Supplementary file 2 [file e-67-0o407-Isup2.hkl]

# 
# h,k,l, Fc-squared, Fo-squared, sigma(Fo-squared) and status flag 
# 
data_I
_shelx_title ' gkn2m in P21/c (100K)' 
_shelx_refln_list_code          4 
_shelx_F_calc_maximum      112.39 
_exptl_crystal_F_000       832.00 
_reflns_d_resolution_high  0.5829 
 
loop_ 
 _symmetry_equiv_pos_as_xyz 
 'x, y, z' 
 '-x, y+1/2, -z+1/2' 
 '-x, -y, -z' 
 'x, -y-1/2, z-1/2' 
 
_cell_length_a    10.4117 
_cell_length_b    18.2365 
_cell_length_c    11.9019 
_cell_angle_alpha  90.000 
_cell_angle_beta  117.809 
_cell_angle_gamma  90.000 
 
_shelx_F_squared_multiplier     1.000 
 
loop_ 
 _refln_index_h 
 _refln_index_k 
 _refln_index_l 
 _refln_F_squared_calc 
 _refln_F_squared_meas 
 _refln_F_squared_sigma 
 _refln_observed_status 
   4   0   0     2088.74     2189.38     30.86 o 
   5   0   0      772.02      747.80     12.27 o 
   6   0   0       13.07       16.76      1.77 o 
   7   0   0        0.40        0.69      0.99 o 
   8   0   0      510.54      492.69      8.88 o 
   9   0   0       31.17       31.73      3.06 o 
  10   0   0      144.61      148.86      8.60 o 
  11   0   0       59.89       53.35      5.20 o 
  12   0   0      347.02      358.38     16.69 o 
  13   0   0        9.03       22.64      5.93 o 
  14   0   0      284.03      320.90     17.61 o 
  15   0   0       13.75       10.31      3.81 o 
   2   1   0     2184.82     2150.71     41.19 o 
   3   1   0     2716.24     2788.01     37.76 o 
   4   1   0       31.32       22.92      1.30 o 
   5   1   0       15.26       27.26      1.27 o 
   6   1   0      878.46      952.75     12.70 o 
   7   1   0      345.16      333.07      5.43 o 
   8   1   0      866.58      825.00      9.04 o 
   9   1   0        9.63        6.05      1.38 o 
  10   1   0        0.06       -0.34      1.30 o 
  11   1   0       24.01       28.89      3.25 o 
  12   1   0        4.66        4.04      2.76 o 
  13   1   0       32.29       31.30     11.65 o 
  14   1   0        0.26       -1.62      2.29 o 
  15   1   0       13.07       16.52      3.48 o 
   3   2   0     4386.90     4901.95     66.08 o 
   4   2   0        3.02        0.64      0.39 o 
   5   2   0      146.68      152.02      2.83 o 
   6   2   0      208.07      227.55      4.95 o 
   7   2   0      214.60      210.23      4.31 o 
   8   2   0      381.44      380.22      6.25 o 
   9   2   0      473.25      455.48      7.18 o 
  10   2   0       11.61       12.83      4.67 o 
  11   2   0        0.14       -1.40      1.42 o 
  12   2   0      325.01      341.02      8.01 o 
  13   2   0      235.31      231.10     14.09 o 
  14   2   0       62.22       75.71      5.51 o 
  15   2   0       37.74       37.89      4.43 o 
   2   3   0      207.25      321.46      7.94 o 
   3   3   0     4887.73     4866.86     93.47 o 
   4   3   0      476.52      526.31      6.55 o 
   5   3   0     1231.12     1211.92     13.24 o 
   6   3   0      662.15      617.67      7.29 o 
   7   3   0      485.14      502.95      6.62 o 
   8   3   0        6.03       15.61      1.53 o 
   9   3   0     2193.10     2136.05     22.16 o 
  10   3   0      656.96      638.61     10.49 o 
  11   3   0        3.76        5.52      1.82 o 
  12   3   0       19.67       13.70      2.14 o 
  13   3   0       55.03       65.18      4.17 o 
  14   3   0       43.07       37.27      3.51 o 
  15   3   0       13.04        5.05      4.98 o 
   1   4   0      893.03      983.13     20.27 o 
   3   4   0      385.83      431.00     10.68 o 
   4   4   0     1030.78     1051.76     11.58 o 
   5   4   0        1.87        9.09      0.96 o 
   6   4   0      405.72      410.89      5.52 o 
   7   4   0        4.39       11.59      1.42 o 
   8   4   0      339.05      328.67      5.63 o 
   9   4   0      799.87      803.17     11.77 o 
  10   4   0      408.70      413.34      7.09 o 
  11   4   0       27.95       21.98      2.59 o 
  12   4   0       98.55       97.46      5.60 o 
  13   4   0       41.35       36.69      3.07 o 
  14   4   0        0.16        2.05      2.16 o 
  15   4   0        0.02        0.49      3.10 o 
   1   5   0     1456.11     1391.35     28.29 o 
   2   5   0      195.40      145.66      3.47 o 
   3   5   0     3663.49     3961.32     77.20 o 
   4   5   0     1420.37     1573.52     14.82 o 
   5   5   0        1.48        1.28      0.50 o 
   6   5   0     1144.35     1069.62      9.38 o 
   7   5   0      555.06      566.46      7.51 o 
   8   5   0      180.73      198.14      7.69 o 
   9   5   0      376.17      329.26      6.23 o 
  10   5   0      228.98      239.30      5.27 o 
  11   5   0       23.73       15.86      2.34 o 
  12   5   0       18.51       16.49      2.28 o 
  13   5   0       42.75       43.12      3.61 o 
  14   5   0       10.86        9.00      3.12 o 
  15   5   0       18.10       34.27      5.81 o 
   0   6   0     1918.41     2263.60     31.18 o 
   1   6   0      827.38      922.77     19.90 o 
   2   6   0       21.02       26.29      1.41 o 
   3   6   0       58.39       81.42      4.14 o 
   4   6   0     3209.87     3620.23     29.06 o 
   5   6   0      254.36      292.65      3.55 o 
   6   6   0      768.26      714.13      8.62 o 
   7   6   0      272.11      242.19      4.50 o 
   8   6   0       84.42       68.93      2.84 o 
   9   6   0       72.49       67.98      3.10 o 
  10   6   0      114.82      108.44      4.45 o 
  11   6   0      121.55      111.34      4.20 o 
  12   6   0       51.43       53.29      3.35 o 
  13   6   0       23.64       23.10      2.68 o 
  14   6   0       19.64       19.86      4.81 o 
  15   6   0       94.80       91.52      9.77 o 
   1   7   0     2814.68     2943.22     33.54 o 
   2   7   0     4295.30     4246.52     58.73 o 
   3   7   0       46.08       45.66      2.32 o 
   4   7   0      126.35      152.05      4.12 o 
   5   7   0      764.04      800.86      6.92 o 
   6   7   0       27.65       43.87      1.45 o 
   7   7   0       80.19       65.42      2.00 o 
   8   7   0       56.58       45.62      2.47 o 
   9   7   0      286.06      326.40      6.07 o 
  10   7   0      198.68      189.13      6.85 o 
  11   7   0      169.91      181.04      4.99 o 
  12   7   0        7.16        8.85      1.98 o 
  13   7   0        1.91        1.89      2.08 o 
  14   7   0        5.44        5.43      2.90 o 
  15   7   0        2.21        4.67      3.44 o 
   0   8   0     2442.97     2844.84     40.42 o 
   1   8   0     1720.42     1826.86     16.93 o 
   2   8   0      183.06      167.80      4.92 o 
   3   8   0      916.90     1085.58     11.91 o 
   4   8   0     1856.01     1980.90     16.94 o 
   5   8   0      138.02      118.94      2.44 o 
   6   8   0       14.01       34.35      1.48 o 
   7   8   0      723.14      707.43      7.43 o 
   8   8   0     1031.62      999.60     12.18 o 
   9   8   0      141.11      133.04      3.94 o 
  10   8   0       40.97       42.76      2.84 o 
  11   8   0       23.96       28.89      2.59 o 
  12   8   0        0.51       -0.75      1.85 o 
  13   8   0       61.71       58.56      4.16 o 
  14   8   0       17.61       19.79      3.69 o 
  15   8   0        6.99        0.69      9.20 o 
   1   9   0       39.35       40.35      1.19 o 
   2   9   0       30.25       26.04      1.05 o 
   3   9   0      474.08      508.23      5.09 o 
   4   9   0     1383.24     1517.76     12.44 o 
   5   9   0       43.39       49.25      1.91 o 
   6   9   0      114.72      111.89      2.58 o 
   7   9   0      662.92      570.56      7.21 o 
   8   9   0       76.58       49.42      2.66 o 
   9   9   0       19.34       17.61      2.75 o 
  10   9   0       14.85       20.22      2.23 o 
  11   9   0      164.09      184.59     14.62 o 
  12   9   0       44.52       33.34      3.23 o 
  13   9   0       48.81       45.77      4.54 o 
  14   9   0        7.03        6.23      3.03 o 
  15   9   0       35.17       43.75      8.65 o 
   0  10   0       29.74       59.70      2.86 o 
   1  10   0     1119.17     1183.11      9.97 o 
   2  10   0        1.69       -0.04      0.46 o 
   3  10   0      876.23      988.83      8.75 o 
   4  10   0      614.92      587.02      7.40 o 
   5  10   0      294.25      270.83      3.68 o 
   6  10   0      152.98      188.04      3.51 o 
   7  10   0     1153.63     1064.74     10.30 o 
   8  10   0      271.34      282.05      7.12 o 
   9  10   0       92.65       94.25      4.45 o 
  10  10   0      586.96      592.79     12.14 o 
  11  10   0       36.70       34.15      4.44 o 
  12  10   0        0.63        4.23      2.52 o 
  13  10   0       22.71       21.40      3.63 o 
  14  10   0       39.67       41.70      9.29 o 
   1  11   0      750.32      759.09      7.07 o 
   2  11   0      482.77      473.22      5.04 o 
   3  11   0       43.30       51.03      2.49 o 
   4  11   0      107.79      107.63      2.24 o 
   5  11   0       89.53       78.91      1.98 o 
   6  11   0      770.74      733.74      7.76 o 
   7  11   0      536.98      516.95      6.24 o 
   8  11   0        8.45        4.71      1.48 o 
   9  11   0       69.62       53.98      3.98 o 
  10  11   0      121.60      122.30      5.70 o 
  11  11   0      106.45      104.12      5.93 o 
  12  11   0        3.46        3.33      2.92 o 
  13  11   0       92.37       86.11      9.05 o 
  14  11   0       35.31       33.28      5.74 o 
   0  12   0       52.19       36.06      2.83 o 
   1  12   0      176.94      222.45      3.38 o 
   2  12   0      497.64      574.52      5.96 o 
   3  12   0      578.45      627.48      5.99 o 
   4  12   0      326.74      289.65      4.19 o 
   5  12   0      292.24      275.40      4.32 o 
   6  12   0        2.14        1.13      0.93 o 
   7  12   0       44.88       47.61      2.17 o 
   8  12   0      379.90      363.14      6.55 o 
   9  12   0       90.02      101.84      4.27 o 
  10  12   0       93.68       95.78      5.64 o 
  11  12   0       99.27      109.24      7.35 o 
  12  12   0       88.55       88.00      4.92 o 
  13  12   0      149.75      166.26     12.26 o 
  14  12   0        0.00        0.91      4.52 o 
   1  13   0      644.61      570.65      9.20 o 
   2  13   0     2901.99     2934.40     23.03 o 
   3  13   0       22.99       42.20      1.68 o 
   4  13   0      350.81      317.09      4.14 o 
   5  13   0      538.12      510.27      6.52 o 
   6  13   0      229.59      242.68      4.29 o 
   7  13   0       39.12       35.77      2.02 o 
   8  13   0       38.99       35.40      2.63 o 
   9  13   0        6.29        4.56      1.87 o 
  10  13   0      314.42      311.19      7.42 o 
  11  13   0        5.01       11.04      2.90 o 
  12  13   0      212.29      203.87      7.71 o 
  13  13   0        1.12       -1.71      3.25 o 
  14  13   0       30.57       41.89      6.19 o 
   0  14   0      212.28      162.45      5.68 o 
   1  14   0      263.44      288.63      4.16 o 
   2  14   0      312.76      319.62      4.24 o 
   3  14   0       72.20       88.43      2.47 o 
   4  14   0       76.83       73.65      2.96 o 
   5  14   0       79.85       76.33      2.77 o 
   6  14   0      256.67      262.08      8.30 o 
   7  14   0        0.28       -0.15      1.04 o 
   8  14   0       29.50       32.76      2.03 o 
   9  14   0       41.60       45.82      3.37 o 
  10  14   0       40.30       45.13      6.05 o 
  11  14   0      285.13      309.47      9.34 o 
  12  14   0      106.12      105.22      8.84 o 
  13  14   0        1.47        1.10      3.69 o 
  14  14   0        4.31        9.24      4.21 o 
   1  15   0      108.32      104.97      2.24 o 
   2  15   0      549.63      543.97      6.17 o 
   3  15   0       27.51       23.54      1.44 o 
   4  15   0        0.02       -0.13      0.85 o 
   5  15   0      100.48      111.69      3.35 o 
   6  15   0       92.48      106.71      3.37 o 
   7  15   0        8.54        5.80      1.42 o 
   8  15   0        1.50       -0.32      1.70 o 
   9  15   0       24.08       25.31      3.46 o 
  10  15   0      886.16      919.57     17.16 o 
  11  15   0       15.15       20.39      3.74 o 
  12  15   0       67.71       69.40      7.07 o 
  13  15   0       12.91       14.25      4.46 o 
   0  16   0      437.05      450.89      8.79 o 
   1  16   0      328.09      340.32      5.26 o 
   2  16   0       24.28       13.93      1.22 o 
   3  16   0      306.09      307.95      4.49 o 
   4  16   0        0.29       -0.76      0.94 o 
   5  16   0       96.46      100.16      3.26 o 
   6  16   0      195.61      204.76      4.66 o 
   7  16   0      115.84      123.44      6.53 o 
   8  16   0      155.27      139.87      5.86 o 
   9  16   0      191.36      199.76      6.12 o 
  10  16   0       36.00       34.99      4.06 o 
  11  16   0      655.54      656.20     14.46 o 
  12  16   0       59.55       54.33      6.55 o 
  13  16   0       59.59       53.71      6.78 o 
   1  17   0      761.27      754.26      9.02 o 
   2  17   0       35.60       33.72      1.67 o 
   3  17   0       19.97       22.20      1.51 o 
   4  17   0      112.89      105.14      3.05 o 
   5  17   0       14.03       11.95      1.64 o 
   6  17   0       89.34       96.43      3.50 o 
   7  17   0       16.28       16.38      1.94 o 
   8  17   0       30.48       30.58      2.38 o 
   9  17   0       37.40       44.47      3.63 o 
  10  17   0       99.82       88.80      5.81 o 
  11  17   0       17.87       25.97      3.96 o 
  12  17   0        1.05       -2.44      3.05 o 
  13  17   0       56.38       63.87      7.26 o 
   0  18   0      480.81      485.06      9.79 o 
   1  18   0     3026.12     3009.36     26.95 o 
   2  18   0     1613.98     1600.84     16.50 o 
   3  18   0      157.46      161.19      3.44 o 
   4  18   0       50.50       49.12      3.07 o 
   5  18   0       12.65       10.41      1.62 o 
   6  18   0       20.46       16.90      1.96 o 
   7  18   0      145.06      148.94      4.89 o 
   8  18   0        0.57        0.93      1.51 o 
   9  18   0        1.17        0.15      2.21 o 
  10  18   0       20.79       21.37      8.30 o 
  11  18   0      225.08      225.55     17.78 o 
  12  18   0        0.21       -1.23      5.75 o 
   1  19   0      403.78      404.78      6.40 o 
   2  19   0      316.83      307.95      5.47 o 
   3  19   0      153.62      151.04      4.03 o 
   4  19   0        3.60        2.75      1.21 o 
   5  19   0        0.20        0.46      1.27 o 
   6  19   0       27.53       33.64      2.69 o 
   7  19   0      178.19      176.33      5.45 o 
   8  19   0        0.09        0.98      1.84 o 
   9  19   0        2.81       -1.91      1.91 o 
  10  19   0       83.61       84.42      5.76 o 
  11  19   0       14.00       13.16      4.32 o 
  12  19   0        1.54       -1.66      3.32 o 
   0  20   0     1524.81     1489.27     22.20 o 
   1  20   0       48.46       43.97      2.54 o 
   2  20   0     1129.03     1124.17     15.80 o 
   3  20   0       66.13       58.38      2.87 o 
   4  20   0      375.27      345.98      7.73 o 
   5  20   0        0.02       -1.28      1.28 o 
   6  20   0       39.16       36.70      2.64 o 
   7  20   0      116.73      117.65      4.13 o 
   8  20   0      122.39      123.76      5.15 o 
   9  20   0        0.71        0.26      2.14 o 
  10  20   0       41.94       55.29      7.09 o 
  11  20   0        1.32       -1.77      3.37 o 
  12  20   0        2.86       -2.80      3.49 o 
   1  21   0       24.88       28.27      2.90 o 
   2  21   0      759.04      757.43     18.30 o 
   3  21   0      109.95      103.10      3.68 o 
   4  21   0       12.70       15.10      2.32 o 
   5  21   0      135.72      134.39      5.23 o 
   6  21   0      267.23      258.24      5.99 o 
   7  21   0      189.40      170.88     11.14 o 
   8  21   0      484.34      466.92      9.61 o 
   9  21   0       22.62       17.78      2.99 o 
  10  21   0       12.81        8.85      3.20 o 
  11  21   0        2.16        6.99      3.99 o 
   0  22   0      346.96      361.04     13.72 o 
   1  22   0      189.89      183.58      4.56 o 
   2  22   0        0.43       -1.34      1.34 o 
   3  22   0        2.27        2.21      1.84 o 
   4  22   0       31.55       34.53      3.18 o 
   5  22   0        0.09        2.65      1.92 o 
   6  22   0        1.11        1.02      1.84 o 
   7  22   0      548.18      562.00     13.16 o 
   8  22   0       49.70       51.02      6.39 o 
   9  22   0       56.85       54.21      5.50 o 
  10  22   0       45.58       55.25      6.84 o 
  11  22   0       10.64        9.06      4.46 o 
   1  23   0       27.94       30.66      2.63 o 
   2  23   0      302.46      323.38      7.02 o 
   3  23   0        6.60        8.01      2.48 o 
   4  23   0      121.87      109.80      4.99 o 
   5  23   0       79.00       92.28      4.92 o 
   6  23   0        2.13        1.39      2.03 o 
   7  23   0       58.51       55.44      4.33 o 
   8  23   0       31.24       35.95      5.88 o 
   9  23   0       98.70      111.21     10.64 o 
  10  23   0       10.19        4.89      6.38 o 
   0  24   0       24.45       27.67      3.48 o 
   1  24   0      105.26       97.40      4.32 o 
   2  24   0       39.78       41.15      2.85 o 
   3  24   0      155.80      145.87      5.72 o 
   4  24   0       39.70       38.36      3.59 o 
   5  24   0      132.51      136.06      5.65 o 
   6  24   0       16.70       25.16      3.44 o 
   7  24   0       56.55       46.20      3.81 o 
   8  24   0        6.20        7.10      4.14 o 
   9  24   0       96.03       98.73      7.03 o 
  10  24   0       27.89       30.33      4.58 o 
   1  25   0        1.41       -0.04      1.50 o 
   2  25   0        0.19       -1.06      1.51 o 
   3  25   0      138.36      138.66      5.08 o 
   4  25   0        2.38        2.26      3.17 o 
   5  25   0       21.55       17.83      2.95 o 
   6  25   0        0.97       -0.46      2.05 o 
   7  25   0      148.93      149.14      8.02 o 
   8  25   0        2.16        7.98      4.21 o 
   9  25   0       20.84       33.02      4.76 o 
   0  26   0        5.11        7.68      3.78 o 
   1  26   0        6.27        2.58      1.74 o 
   2  26   0        0.40        0.84      1.89 o 
   3  26   0        4.63        0.86      1.88 o 
   4  26   0       16.55       10.23      2.65 o 
   5  26   0        0.08       -0.86      2.07 o 
   6  26   0        6.22        2.70      2.96 o 
   7  26   0        1.42        2.18      4.17 o 
   8  26   0       50.48       40.91      8.29 o 
   1  27   0        0.73       -0.64      1.83 o 
   2  27   0       28.22       34.71      3.22 o 
   3  27   0        4.02        1.64      1.97 o 
   4  27   0        1.63        4.76      2.92 o 
   5  27   0        6.02        4.08      3.01 o 
   6  27   0        1.02       -0.55      2.99 o 
   7  27   0       45.07       49.72      6.99 o 
   0  28   0      316.31      336.77     11.85 o 
   1  28   0        0.39       -2.20      2.20 o 
   2  28   0       23.99       19.34      4.05 o 
   3  28   0       20.54       20.01      3.29 o 
   4  28   0       74.14       79.52      6.40 o 
   5  28   0       54.98       52.71      5.42 o 
   6  28   0       30.12       31.61      4.55 o 
   7  28   0        0.12       -0.70      6.13 o 
   1  29   0       24.86       30.01      6.97 o 
   2  29   0        0.08        2.77      4.54 o 
   3  29   0       22.14       25.17      5.27 o 
   4  29   0       41.24       44.76      5.21 o 
   5  29   0       13.37       11.45      4.26 o 
   1  30   0       71.47       65.42      9.27 o 
   2  30   0       16.06       20.07      6.43 o 
   3  30   0        2.32        1.71      3.89 o 
   4  30   0        0.87        2.64      3.84 o 
   2  31   0        2.20        3.96      5.09 o 
 -16   1   1       58.46       71.16      4.90 o 
 -15   1   1       11.03       13.91      3.65 o 
 -14   1   1      101.29      112.25     13.33 o 
 -13   1   1        3.18        6.26      3.00 o 
 -12   1   1       79.59       81.19      6.20 o 
 -11   1   1        8.35        3.85      1.98 o 
 -10   1   1     1216.14     1153.38     23.79 o 
  -9   1   1     2309.88     2245.95     25.63 o 
  -8   1   1       34.17       33.76      1.87 o 
  -7   1   1      611.97      613.19      9.31 o 
  -6   1   1        0.90        4.30      0.89 o 
  -5   1   1       63.96       81.40      4.11 o 
  -4   1   1     1109.38     1018.33     21.83 o 
   2   1   1      685.50      539.14      6.81 o 
   3   1   1      425.19      370.80      4.52 o 
   4   1   1      188.06      140.93      2.70 o 
   5   1   1        8.18        1.34      0.63 o 
   6   1   1      673.92      684.42      7.48 o 
   7   1   1       63.33       43.47      1.91 o 
   8   1   1       44.31       30.51      2.05 o 
   9   1   1      270.63      270.04      4.89 o 
  10   1   1        7.00        9.06      1.54 o 
  11   1   1      180.45      156.56      4.21 o 
  12   1   1       37.82       34.37      3.35 o 
  13   1   1        5.68        9.07      2.29 o 
  14   1   1       37.97       42.90      3.85 o 
  15   1   1        0.61        2.44      2.75 o 
 -16   2   1       11.93       21.16      4.67 o 
 -15   2   1       71.77       82.44      7.27 o 
 -14   2   1       57.60       54.08      4.68 o 
 -13   2   1       24.12       24.09      4.23 o 
 -12   2   1        1.05       -1.12      2.26 o 
 -11   2   1       64.93       68.92      4.51 o 
 -10   2   1      918.71      862.35     15.04 o 
  -9   2   1       65.41       54.57      3.64 o 
  -8   2   1      552.82      517.70      7.05 o 
  -7   2   1      101.93      146.94      3.51 o 
  -6   2   1       24.63       51.04      2.06 o 
  -5   2   1       26.90       11.83      1.24 o 
  -4   2   1      886.60     1156.57     17.08 o 
   1   2   1      392.54      419.47      6.41 o 
   2   2   1     1085.22     1221.68     14.16 o 
   3   2   1     1188.93     1341.04     13.65 o 
   4   2   1      431.52      508.81      5.69 o 
   5   2   1       35.31       45.85      1.45 o 
   6   2   1      206.84      208.82      3.44 o 
   7   2   1       11.43       12.76      1.19 o 
   8   2   1      405.51      386.76      5.67 o 
   9   2   1       80.69       74.46      2.85 o 
  10   2   1      167.03      171.80      4.17 o 
  11   2   1       61.16       70.46      4.16 o 
  12   2   1        0.03        1.25      1.67 o 
  13   2   1        5.65        9.09      2.30 o 
  14   2   1        4.10       10.50      2.97 o 
  15   2   1       64.81       70.35      9.69 o 
 -16   3   1        8.81        3.76      2.96 o 
 -15   3   1       12.59       10.35      3.07 o 
 -14   3   1       10.79       12.25      3.46 o 
 -13   3   1       99.16      103.38      5.75 o 
 -12   3   1      139.55      140.75      5.98 o 
 -11   3   1      169.63      167.27      8.12 o 
 -10   3   1        0.46        0.13      1.32 o 
  -9   3   1       20.05       28.09      2.32 o 
  -8   3   1      211.20      212.55      4.59 o 
  -7   3   1      212.33      223.04      5.10 o 
  -6   3   1      258.96      298.44      6.70 o 
  -5   3   1     1496.51     1797.96     26.44 o 
  -4   3   1      277.84      247.46      5.14 o 
  -3   3   1      508.90      477.36      8.60 o 
  -1   3   1      117.33      159.25      4.27 o 
   1   3   1      658.65      816.13      9.64 o 
   2   3   1      174.64      155.26      2.52 o 
   3   3   1     9614.71     9857.06    186.61 o 
   4   3   1      967.78     1241.56     12.02 o 
   5   3   1      248.22      251.43      3.65 o 
   6   3   1      297.18      309.30      4.01 o 
   7   3   1      130.24      125.47      2.82 o 
   8   3   1      400.22      399.46      5.82 o 
   9   3   1      291.15      277.51      5.01 o 
  10   3   1      893.32      885.55     12.10 o 
  11   3   1       27.74       28.02      2.54 o 
  12   3   1        2.75        3.64      1.85 o 
  13   3   1       55.96       58.20      4.00 o 
  14   3   1       23.19       17.83      3.37 o 
  15   3   1       31.79       33.47      9.56 o 
 -16   4   1        1.88        0.78      5.31 o 
 -15   4   1       16.18       25.34      3.77 o 
 -14   4   1       41.84       42.96      4.28 o 
 -13   4   1       23.97       21.28      3.77 o 
 -12   4   1        3.46        5.96      1.95 o 
 -11   4   1      211.18      198.98      7.10 o 
 -10   4   1        2.31        0.76      1.36 o 
  -9   4   1      689.87      664.55     10.05 o 
  -8   4   1      449.43      446.77      7.30 o 
  -7   4   1       22.36       14.62      1.80 o 
  -6   4   1     1263.71     1233.03     15.45 o 
  -5   4   1       14.10       38.87      5.34 o 
  -4   4   1        1.16        0.99      0.58 o 
  -3   4   1       27.03        7.76      0.90 o 
  -1   4   1     3054.19     3439.23     46.76 o 
   0   4   1     1510.76     1788.47     35.31 o 
   1   4   1     4743.38     4993.83     95.20 o 
   2   4   1      174.19      168.80      2.39 o 
   3   4   1        0.18        0.85      0.57 o 
   4   4   1     1499.22     1720.25     13.64 o 
   5   4   1      475.73      469.84      4.95 o 
   6   4   1      165.02      192.23      3.10 o 
   7   4   1      243.38      219.36      4.81 o 
   8   4   1      174.54      161.90      3.23 o 
   9   4   1      466.11      474.44      6.96 o 
  10   4   1     1297.02     1298.08     15.61 o 
  11   4   1       16.24        9.57      2.01 o 
  12   4   1       51.50       51.92      3.70 o 
  13   4   1        1.40        1.28      2.03 o 
  14   4   1       70.32       84.84      7.14 o 
  15   4   1       10.10        4.09      3.48 o 
 -15   5   1       44.17       45.25      4.70 o 
 -14   5   1      101.01      104.17      6.69 o 
 -13   5   1       21.46       28.86      2.75 o 
 -12   5   1        9.56        7.14      1.79 o 
 -11   5   1       43.71       44.89      2.80 o 
 -10   5   1      427.11      425.48      7.03 o 
  -9   5   1      245.61      222.86      4.62 o 
  -8   5   1      282.16      254.76      6.75 o 
  -7   5   1        2.75        0.89      0.78 o 
  -6   5   1      340.38      362.55      5.41 o 
  -5   5   1      494.79      530.93     10.06 o 
  -4   5   1      715.06      860.40      9.65 o 
  -3   5   1      562.69      594.01     13.81 o 
  -2   5   1     1023.85     1122.86     23.38 o 
  -1   5   1      201.13      167.52      3.60 o 
   0   5   1     1631.17     1715.41     23.68 o 
   2   5   1     1391.61     1525.59     18.48 o 
   3   5   1      165.48      134.24      2.49 o 
   4   5   1       66.91       69.44      1.52 o 
   5   5   1       49.33       72.78      1.70 o 
   6   5   1      116.93       95.37      2.92 o 
   7   5   1      327.18      377.93      8.52 o 
   8   5   1      295.95      259.69      4.66 o 
   9   5   1      496.30      481.44      7.72 o 
  10   5   1      227.28      226.80      5.40 o 
  11   5   1        3.50        4.05      1.68 o 
  12   5   1       35.17       29.86      2.83 o 
  13   5   1        0.21        0.57      2.09 o 
  14   5   1       31.82       36.14      8.64 o 
  15   5   1       26.39       28.53      9.09 o 
 -15   6   1        1.99        6.85      3.36 o 
 -14   6   1       63.11       61.81      4.27 o 
 -13   6   1       25.36       26.72      3.86 o 
 -12   6   1        8.08        8.65      1.93 o 
 -11   6   1       56.61       53.24      3.04 o 
 -10   6   1      149.88      140.21      4.01 o 
  -9   6   1      226.23      226.74      4.74 o 
  -8   6   1      279.86      254.69      4.92 o 
  -7   6   1        7.76       16.44      1.41 o 
  -6   6   1     3454.74     3520.14     35.84 o 
  -5   6   1       22.54       46.19      1.97 o 
  -4   6   1      127.36      150.67      2.86 o 
  -3   6   1      807.05     1124.62     24.03 o 
  -2   6   1     2739.65     2714.54     53.51 o 
  -1   6   1     1414.58     1546.44     31.69 o 
   0   6   1      441.77      434.35      5.60 o 
   1   6   1      381.44      483.57      6.40 o 
   2   6   1     1232.88     1270.73     15.61 o 
   3   6   1      284.73      259.82      5.59 o 
   4   6   1       43.77       35.02      1.37 o 
   5   6   1       70.08       96.50      2.18 o 
   6   6   1       44.12       49.95      1.67 o 
   7   6   1      272.91      272.83      3.64 o 
   8   6   1        0.01        0.84      1.02 o 
   9   6   1       33.58       21.04      2.01 o 
  10   6   1      131.09      114.92      4.37 o 
  11   6   1       31.95       36.82      2.89 o 
  12   6   1        3.41        1.85      1.97 o 
  13   6   1        4.54        2.53      2.11 o 
  14   6   1       32.62       26.65      4.01 o 
  15   6   1        3.13        7.82      3.88 o 
 -15   7   1        0.43       -1.03      2.94 o 
 -14   7   1       88.18       77.63      4.74 o 
 -13   7   1       74.87       74.79      4.05 o 
 -12   7   1      125.32      130.29      4.59 o 
 -11   7   1        4.37        6.06      1.65 o 
 -10   7   1      284.42      276.81      5.68 o 
  -9   7   1      367.24      352.61      6.17 o 
  -8   7   1      268.10      286.01      5.18 o 
  -7   7   1      104.15      102.05      2.32 o 
  -6   7   1      879.79      960.01      9.25 o 
  -5   7   1     2176.36     2333.26     21.98 o 
  -4   7   1      215.66      299.68      8.09 o 
  -3   7   1     2643.28     2873.49     32.87 o 
  -2   7   1     1360.95     1632.14     23.86 o 
  -1   7   1      534.85      661.86     15.89 o 
   0   7   1     1524.59     1649.05     16.64 o 
   1   7   1      203.22      294.49      4.48 o 
   2   7   1        2.96       14.59      1.19 o 
   3   7   1      114.30      149.88      2.90 o 
   4   7   1        2.90        0.45      0.49 o 
   5   7   1      644.36      583.55      5.72 o 
   6   7   1       12.48       15.14      1.34 o 
   7   7   1       12.44        9.84      1.11 o 
   8   7   1       78.52       96.97      3.38 o 
   9   7   1       35.30       23.22      2.47 o 
  10   7   1      122.01      107.04      4.14 o 
  11   7   1        1.43       -1.62      1.62 o 
  12   7   1       69.48       71.71      4.41 o 
  13   7   1       14.96       12.34      2.68 o 
  14   7   1        1.37        1.21      2.71 o 
 -15   8   1       41.74       48.97      8.56 o 
 -14   8   1        8.15        6.01      2.44 o 
 -13   8   1       45.72       40.38      3.25 o 
 -12   8   1       56.85       62.00      3.58 o 
 -11   8   1        0.19       -0.53      1.39 o 
 -10   8   1       17.16       14.77      1.91 o 
  -9   8   1        3.05        5.05      1.50 o 
  -8   8   1       79.85       77.86      2.67 o 
  -7   8   1      172.83      224.90      3.47 o 
  -6   8   1      732.82      611.08      6.64 o 
  -5   8   1      133.22      125.85      2.47 o 
  -4   8   1      670.39      738.21      9.09 o 
  -3   8   1      244.88      234.29      7.25 o 
  -2   8   1      336.18      331.26      6.87 o 
  -1   8   1      175.92      190.48     20.07 o 
   0   8   1       33.33       23.48      0.78 o 
   1   8   1      163.13      164.91      4.64 o 
   2   8   1      268.36      222.55      2.82 o 
   3   8   1      423.93      388.16      4.58 o 
   4   8   1      482.47      430.78      5.05 o 
   5   8   1       92.56       85.80      2.09 o 
   6   8   1        0.89        0.33      0.64 o 
   7   8   1     2121.94     1860.68     16.21 o 
   8   8   1      384.60      317.85      5.97 o 
   9   8   1      174.35      173.05      4.60 o 
  10   8   1      871.64      850.62     17.27 o 
  11   8   1       98.34       86.69      5.39 o 
  12   8   1        0.93       -0.88      1.87 o 
  13   8   1       72.17       75.34      4.74 o 
  14   8   1       72.61       89.38     12.86 o 
 -15   9   1       53.45       49.26      5.68 o 
 -14   9   1       76.90       72.46      8.19 o 
 -13   9   1        9.04        9.73      2.44 o 
 -12   9   1       47.25       53.18      3.41 o 
 -11   9   1       32.55       34.49      2.73 o 
 -10   9   1      445.62      429.44      7.48 o 
  -9   9   1      220.21      244.65      6.94 o 
  -8   9   1      390.09      349.39      4.86 o 
  -7   9   1      233.54      233.01      3.71 o 
  -6   9   1        0.95        0.70      0.73 o 
  -5   9   1      524.06      647.91      7.38 o 
  -4   9   1        2.84        7.99      0.85 o 
  -3   9   1      476.30      455.97     14.63 o 
  -2   9   1      475.61      495.49      6.34 o 
  -1   9   1       26.31       20.92      0.92 o 
   0   9   1      633.71      598.80      5.57 o 
   1   9   1       27.55        4.41      0.74 o 
   2   9   1       16.72       19.68      1.28 o 
   3   9   1       49.44       43.81      1.48 o 
   4   9   1      193.52      193.50      2.96 o 
   5   9   1       79.78       92.42      2.06 o 
   6   9   1      514.22      597.44      6.83 o 
   7   9   1        5.74       23.14      1.82 o 
   8   9   1      677.23      575.19      8.60 o 
   9   9   1      179.65      199.94      5.46 o 
  10   9   1        2.82        1.43      1.82 o 
  11   9   1       40.97       33.48      3.20 o 
  12   9   1        1.56        3.38      2.64 o 
  13   9   1      145.95      151.22      8.18 o 
  14   9   1       48.34       57.02      7.20 o 
 -15  10   1       16.41       17.16      4.32 o 
 -14  10   1       23.01       23.00      3.78 o 
 -13  10   1       21.37       25.48      3.64 o 
 -12  10   1        1.01        3.76      2.32 o 
 -11  10   1       43.59       47.75      3.58 o 
 -10  10   1       17.58       16.11      2.26 o 
  -9  10   1       18.93        8.02      1.79 o 
  -8  10   1       40.17       24.34      1.72 o 
  -7  10   1       12.25       11.07      1.15 o 
  -6  10   1      116.09      117.17      2.41 o 
  -5  10   1      151.64      161.67      3.82 o 
  -4  10   1      142.93      168.78      3.02 o 
  -3  10   1        0.46        0.22      0.57 o 
  -2  10   1      149.25      157.16      2.32 o 
  -1  10   1      129.87      118.80      1.98 o 
   0  10   1      262.60      331.59      4.02 o 
   1  10   1       60.02       55.21      1.56 o 
   2  10   1        1.42        2.64      0.59 o 
   3  10   1       20.63       26.35      1.28 o 
   4  10   1       73.23       61.18      1.85 o 
   5  10   1      339.36      367.25      4.26 o 
   6  10   1      110.18      155.60      3.16 o 
   7  10   1      633.04      561.03      7.36 o 
   8  10   1      140.88      111.97      5.22 o 
   9  10   1      177.73      170.91      7.12 o 
  10  10   1       35.21       25.87      3.33 o 
  11  10   1       87.56       95.30      5.81 o 
  12  10   1        1.56        1.51      2.63 o 
  13  10   1       40.19       42.46      5.94 o 
  14  10   1       51.37       56.26      6.88 o 
 -15  11   1       84.02       93.10      8.40 o 
 -14  11   1        9.87        2.95      2.91 o 
 -13  11   1      161.64      167.79      7.27 o 
 -12  11   1       20.48       21.23      3.25 o 
 -11  11   1       15.39       17.30      2.98 o 
 -10  11   1        0.02       -0.55      1.61 o 
  -9  11   1        3.89        5.62      1.77 o 
  -8  11   1      351.74      339.17      5.98 o 
  -7  11   1       32.01       15.27      1.25 o 
  -6  11   1     1147.67      997.17     11.75 o 
  -5  11   1      167.66      181.80      3.41 o 
  -4  11   1       54.51       42.14      1.81 o 
  -3  11   1       48.43       69.75      1.93 o 
  -2  11   1     1058.71     1089.55      9.46 o 
  -1  11   1     3501.81     3655.62     27.57 o 
   0  11   1     1401.94     1377.63     12.48 o 
   1  11   1     1149.91     1155.45     10.77 o 
   2  11   1      152.30      169.51      3.86 o 
   3  11   1      529.43      453.24      4.87 o 
   4  11   1      110.06      104.25      2.33 o 
   5  11   1      228.35      222.06      3.11 o 
   6  11   1     1075.20      978.08     10.40 o 
   7  11   1       10.12        7.85      1.28 o 
   8  11   1       59.04       51.42      3.32 o 
   9  11   1       36.29       45.43      3.90 o 
  10  11   1       62.39       63.42      4.71 o 
  11  11   1        5.35        6.44      2.76 o 
  12  11   1       18.64       19.76      4.75 o 
  13  11   1       22.78       25.79      5.35 o 
  14  11   1        7.65        7.76      4.14 o 
 -14  12   1       33.41       47.94     10.08 o 
 -13  12   1       13.32       14.55      2.74 o 
 -12  12   1        4.06        4.20      2.25 o 
 -11  12   1       42.48       38.88      3.34 o 
 -10  12   1        1.13        1.77      1.73 o 
  -9  12   1        6.92        7.19      1.34 o 
  -8  12   1        5.61       -1.06      1.06 o 
  -7  12   1      676.68      521.37      6.22 o 
  -6  12   1        7.51        0.59      0.82 o 
  -5  12   1        0.31       -0.14      0.71 o 
  -4  12   1      270.32      236.31      3.93 o 
  -3  12   1     1502.53     1575.80     14.45 o 
  -2  12   1      308.23      367.66      4.30 o 
  -1  12   1      132.24      177.09      2.73 o 
   0  12   1      130.61      130.14      2.42 o 
   1  12   1       45.49       32.31      1.39 o 
   2  12   1       61.44       60.93      1.85 o 
   3  12   1       39.88       41.82      2.25 o 
   4  12   1      242.63      228.44      3.15 o 
   5  12   1       16.68        9.60      1.05 o 
   6  12   1      339.69      347.84      6.72 o 
   7  12   1      538.27      548.71      8.52 o 
   8  12   1      179.62      164.18      4.08 o 
   9  12   1       79.32       72.73      4.06 o 
  10  12   1        0.06        0.52      1.84 o 
  11  12   1        0.03       -1.37      2.34 o 
  12  12   1       70.45       69.52      5.47 o 
  13  12   1       28.86       33.49      5.66 o 
  14  12   1        0.65        8.53      4.20 o 
 -14  13   1        0.79        1.35      3.55 o 
 -13  13   1       88.07       91.55      6.06 o 
 -12  13   1      147.20      144.83      5.62 o 
 -11  13   1      342.90      347.47      8.08 o 
 -10  13   1      126.62      131.91      7.45 o 
  -9  13   1       78.46       75.54      3.07 o 
  -8  13   1       15.20       17.64      1.86 o 
  -7  13   1     1277.31     1148.77     11.88 o 
  -6  13   1       73.43       81.23      2.48 o 
  -5  13   1        9.14        6.71      1.06 o 
  -4  13   1       99.18       85.72      3.83 o 
  -3  13   1      717.02      734.55      7.33 o 
  -2  13   1      691.85      728.40      7.20 o 
  -1  13   1      225.36      243.32      3.41 o 
   0  13   1        5.93        1.40      0.62 o 
   1  13   1      224.46      235.37      4.51 o 
   2  13   1      713.66      709.22      7.37 o 
   3  13   1      462.06      449.40      5.53 o 
   4  13   1      293.65      315.28      4.20 o 
   5  13   1      171.43      153.61      3.34 o 
   6  13   1        6.17        3.23      1.28 o 
   7  13   1      104.07       96.64      3.68 o 
   8  13   1       44.96       48.21      2.68 o 
   9  13   1       11.25        9.16      2.54 o 
  10  13   1       24.79       35.35      4.12 o 
  11  13   1       52.00       62.52      5.08 o 
  12  13   1       59.19       49.38      4.86 o 
  13  13   1        5.40        5.03      3.85 o 
 -14  14   1       28.21       38.34      5.91 o 
 -13  14   1        0.12        1.12      3.38 o 
 -12  14   1       11.56       10.86      3.08 o 
 -11  14   1      156.62      151.82      5.63 o 
 -10  14   1       84.64       88.28      4.54 o 
  -9  14   1        2.42        2.14      1.34 o 
  -8  14   1      253.59      227.46      5.04 o 
  -7  14   1      177.89      155.40      3.48 o 
  -6  14   1     1029.54      967.98     10.47 o 
  -5  14   1       53.79       61.18      2.36 o 
  -4  14   1      204.68      200.30      3.53 o 
  -3  14   1        2.86        5.89      1.07 o 
  -2  14   1      594.55      592.07      6.35 o 
  -1  14   1      469.13      503.37      5.61 o 
   0  14   1        6.78        3.40      0.84 o 
   1  14   1       29.80       36.89      1.43 o 
   2  14   1      445.76      485.50      5.66 o 
   3  14   1        0.11        0.19      0.73 o 
   4  14   1      252.33      234.62      3.80 o 
   5  14   1      163.02      175.92      3.69 o 
   6  14   1      144.20      128.23      3.58 o 
   7  14   1      142.04      118.86      4.17 o 
   8  14   1        0.29        0.45      1.29 o 
   9  14   1       22.72       19.22      3.01 o 
  10  14   1      316.27      316.75      9.20 o 
  11  14   1      194.97      211.08      8.00 o 
  12  14   1       47.02       53.34      6.63 o 
  13  14   1       21.37       28.01      7.04 o 
 -14  15   1        3.73        1.49      3.63 o 
 -13  15   1       57.80       60.46      6.67 o 
 -12  15   1      264.88      258.15     12.91 o 
 -11  15   1      186.67      192.47      7.39 o 
 -10  15   1        0.38        0.02      2.26 o 
  -9  15   1        2.82        3.57      1.43 o 
  -8  15   1      277.77      249.89      7.57 o 
  -7  15   1       12.99       13.00      1.49 o 
  -6  15   1      129.40      131.37      3.29 o 
  -5  15   1       24.51       18.09      2.06 o 
  -4  15   1        1.33        1.54      1.00 o 
  -3  15   1       50.39       44.23      2.01 o 
  -2  15   1      308.30      277.77      5.01 o 
  -1  15   1      853.62      836.25      8.25 o 
   0  15   1       21.19       28.15      1.66 o 
   1  15   1      947.44      936.60     10.89 o 
   2  15   1     2109.21     2193.82     17.25 o 
   3  15   1     1213.86     1177.40     10.53 o 
   4  15   1       99.74       92.61      2.50 o 
   5  15   1      147.19      146.73      3.78 o 
   6  15   1        5.38        6.53      1.75 o 
   7  15   1       11.42        8.75      1.83 o 
   8  15   1       74.29       83.57      4.16 o 
   9  15   1       29.71       21.36      3.19 o 
  10  15   1        1.28        3.82      2.83 o 
  11  15   1      458.59      511.13     12.56 o 
  12  15   1       87.19       91.12     13.44 o 
  13  15   1        2.64       -0.25      6.66 o 
 -13  16   1       15.78       13.36      4.33 o 
 -12  16   1        7.84        8.14      4.56 o 
 -11  16   1       11.10       11.46      3.35 o 
 -10  16   1       30.07       34.92      3.32 o 
  -9  16   1       64.24       66.42      3.85 o 
  -8  16   1       15.03        7.94      1.96 o 
  -7  16   1      430.62      430.41      9.48 o 
  -6  16   1        9.62       11.06      1.59 o 
  -5  16   1      228.98      229.76      4.76 o 
  -4  16   1       28.25       26.56      1.84 o 
  -3  16   1      595.57      589.74      9.53 o 
  -2  16   1        9.44       10.61      1.21 o 
  -1  16   1      306.40      309.61      4.24 o 
   0  16   1        4.09        5.48      1.12 o 
   1  16   1      735.28      708.90      8.46 o 
   2  16   1      568.09      568.19      6.15 o 
   3  16   1       40.69       28.36      1.72 o 
   4  16   1       22.98       24.62      1.61 o 
   5  16   1       17.28       17.30      1.79 o 
   6  16   1       64.09       56.92      2.88 o 
   7  16   1        8.73        6.25      1.83 o 
   8  16   1        1.98        2.66      1.52 o 
   9  16   1        0.05        0.49      2.26 o 
  10  16   1      113.68      107.29      7.55 o 
  11  16   1        6.93        9.50      3.22 o 
  12  16   1        0.05       -3.13      3.13 o 
  13  16   1        0.18        4.19      3.97 o 
 -13  17   1        9.91       14.18      4.34 o 
 -12  17   1      106.85      103.67      8.43 o 
 -11  17   1      199.12      201.75      7.97 o 
 -10  17   1      209.95      225.80      6.79 o 
  -9  17   1       66.72       69.38      5.67 o 
  -8  17   1       99.55       98.61      4.30 o 
  -7  17   1        0.63        0.40      1.33 o 
  -6  17   1      193.95      177.15      4.81 o 
  -5  17   1       30.13       23.15      1.96 o 
  -4  17   1       21.77       19.75      1.72 o 
  -3  17   1      155.42      154.50      3.60 o 
  -2  17   1       29.81       32.55      1.67 o 
  -1  17   1      587.04      564.55      7.38 o 
   0  17   1     1751.56     1744.43     23.91 o 
   1  17   1      169.87      190.00      5.82 o 
   2  17   1       39.32       36.54      2.03 o 
   3  17   1      917.27      883.89      8.75 o 
   4  17   1       30.05       25.82      1.99 o 
   5  17   1       29.59       27.19      2.19 o 
   6  17   1      133.76      131.38      3.95 o 
   7  17   1        0.28        1.29      1.66 o 
   8  17   1       99.61      107.81      4.24 o 
   9  17   1       56.93       58.33      4.11 o 
  10  17   1       36.55       40.00      5.48 o 
  11  17   1       93.66      102.93      8.63 o 
  12  17   1       47.58       47.09      6.63 o 
 -13  18   1        0.99        0.14      3.48 o 
 -12  18   1        4.28        5.06      3.59 o 
 -11  18   1       60.32       56.77      5.04 o 
 -10  18   1      391.03      406.37      9.30 o 
  -9  18   1       14.33       19.00      2.89 o 
  -8  18   1      512.93      497.86      9.48 o 
  -7  18   1      453.29      444.02      7.52 o 
  -6  18   1       31.47       37.04      2.51 o 
  -5  18   1        5.06        5.03      1.40 o 
  -4  18   1        2.74       -0.99      1.04 o 
  -3  18   1      264.14      242.16      4.68 o 
  -2  18   1      232.47      223.99      3.78 o 
  -1  18   1        8.61        7.11      1.31 o 
   0  18   1      275.57      240.78      4.79 o 
   1  18   1      308.17      292.54      5.18 o 
   2  18   1      270.02      261.59      6.92 o 
   3  18   1        0.42        0.37      1.05 o 
   4  18   1      313.95      326.53      5.00 o 
   5  18   1        0.01        0.56      1.28 o 
   6  18   1       32.41       34.02      3.32 o 
   7  18   1       90.96       95.35      4.32 o 
   8  18   1        0.64       -1.30      1.86 o 
   9  18   1        5.46        6.70      2.36 o 
  10  18   1       71.47       70.58      5.39 o 
  11  18   1       30.20       25.47      5.25 o 
  12  18   1       43.67       38.65      7.32 o 
 -12  19   1        0.18       -1.88      3.20 o 
 -11  19   1       90.06       88.38      8.33 o 
 -10  19   1       41.53       41.12      3.76 o 
  -9  19   1        0.00       -0.63      1.85 o 
  -8  19   1      735.04      723.34     12.13 o 
  -7  19   1      329.70      329.64      6.42 o 
  -6  19   1       98.97       96.00      3.68 o 
  -5  19   1      122.68      114.23      3.72 o 
  -4  19   1       30.58       34.22      2.63 o 
  -3  19   1      432.96      444.41      6.81 o 
  -2  19   1      303.55      300.31      5.34 o 
  -1  19   1      818.54      824.37     14.20 o 
   0  19   1       22.33       22.31      1.86 o 
   1  19   1      248.55      255.07      4.96 o 
   2  19   1        5.97        3.24      1.21 o 
   3  19   1        4.52        7.48      1.45 o 
   4  19   1       81.20      106.60      3.48 o 
   5  19   1        9.02       14.28      1.85 o 
   6  19   1      153.93      145.25      4.31 o 
   7  19   1      107.50      111.82      4.62 o 
   8  19   1      224.15      247.88      6.48 o 
   9  19   1      101.72      114.47      8.37 o 
  10  19   1       10.84        8.55      4.65 o 
  11  19   1        7.08       10.93      4.31 o 
  12  19   1        0.00        6.58      4.36 o 
 -12  20   1        5.64        2.38      3.51 o 
 -11  20   1        6.39       10.57      5.02 o 
 -10  20   1        3.92        5.34      2.48 o 
  -9  20   1       40.63       44.16      3.61 o 
  -8  20   1        3.77        5.54      2.13 o 
  -7  20   1        1.78       -1.49      1.49 o 
  -6  20   1       21.43       24.92      2.30 o 
  -5  20   1       26.27       27.73      2.31 o 
  -4  20   1      102.75      101.03      3.51 o 
  -3  20   1       54.17       51.96      3.20 o 
  -2  20   1      218.90      227.01      5.09 o 
  -1  20   1       52.58       54.55      2.76 o 
   0  20   1       26.84       28.77      2.14 o 
   1  20   1       44.75       37.46      2.39 o 
   2  20   1        4.73        4.37      1.31 o 
   3  20   1       27.35       25.68      2.14 o 
   4  20   1      100.09      102.77      4.02 o 
   5  20   1       38.89       44.25      3.37 o 
   6  20   1      111.49      111.36      4.79 o 
   7  20   1      176.41      174.55      7.83 o 
   8  20   1       14.58        8.69      2.27 o 
   9  20   1        3.10        4.75      2.47 o 
  10  20   1        2.01       -1.00      2.66 o 
  11  20   1        4.81        6.91      5.36 o 
 -12  21   1        0.00        5.53      6.55 o 
 -11  21   1       62.65       65.76      7.24 o 
 -10  21   1       98.30      106.85      5.88 o 
  -9  21   1       45.43       46.18      5.31 o 
  -8  21   1       30.36       35.86      3.33 o 
  -7  21   1       26.52       29.79      2.57 o 
  -6  21   1       25.47       24.64      2.38 o 
  -5  21   1       54.83       47.18      2.85 o 
  -4  21   1        0.47       -1.08      1.65 o 
  -3  21   1        3.29        0.93      1.49 o 
  -2  21   1       61.84       60.54      3.18 o 
  -1  21   1        8.80        5.75      1.50 o 
   0  21   1       68.88       65.19      3.06 o 
   1  21   1      159.24      171.55      4.47 o 
   2  21   1       34.91       39.12      3.19 o 
   3  21   1        0.59        0.29      1.28 o 
   4  21   1       82.97       98.78      4.11 o 
   5  21   1       50.89       47.58      4.19 o 
   6  21   1      215.63      217.85      6.44 o 
   7  21   1      173.84      186.71      7.14 o 
   8  21   1       56.05       48.73      6.32 o 
   9  21   1      179.34      191.70     10.10 o 
  10  21   1       44.71       50.05      6.51 o 
  11  21   1        2.35        4.87      4.22 o 
 -11  22   1       59.99       70.23     10.75 o 
 -10  22   1       80.50       93.91      6.64 o 
  -9  22   1       50.57       55.31      4.05 o 
  -8  22   1       55.45       50.48      3.80 o 
  -7  22   1      363.80      385.65      7.35 o 
  -6  22   1      189.89      179.97      5.96 o 
  -5  22   1       87.56       89.27      4.71 o 
  -4  22   1       89.00       89.22      4.66 o 
  -3  22   1       45.87       46.85      3.29 o 
  -2  22   1       85.16       83.21      4.82 o 
  -1  22   1       59.88       60.78      3.29 o 
   0  22   1        3.56        2.36      2.19 o 
   1  22   1      147.96      142.30      5.02 o 
   2  22   1        4.09        6.36      1.63 o 
   3  22   1        0.55       -0.34      1.38 o 
   4  22   1       16.58       15.21      2.19 o 
   5  22   1       31.71       40.25      3.44 o 
   6  22   1        1.51        1.59      2.24 o 
   7  22   1       42.34       43.30      6.19 o 
   8  22   1      649.38      668.38     19.69 o 
   9  22   1      182.46      183.36      8.47 o 
  10  22   1        0.80        0.30      6.33 o 
 -11  23   1        0.07       -2.79      5.34 o 
 -10  23   1       22.00       22.06      4.09 o 
  -9  23   1       35.90       32.21      4.15 o 
  -8  23   1      257.42      227.21      9.00 o 
  -7  23   1       18.29       20.01      3.27 o 
  -6  23   1       58.37       60.36      5.02 o 
  -5  23   1      120.27      110.60      5.11 o 
  -4  23   1       67.34       66.00      4.29 o 
  -3  23   1       18.20       19.22      2.84 o 
  -2  23   1        0.31        0.43      1.51 o 
  -1  23   1        7.21        6.01      1.83 o 
   0  23   1      307.47      293.19      5.97 o 
   1  23   1        5.20        3.64      1.52 o 
   2  23   1      159.26      145.94      4.68 o 
   3  23   1       31.46       29.13      2.48 o 
   4  23   1       47.01       47.71      3.26 o 
   5  23   1       25.02       25.50      3.03 o 
   6  23   1        0.02        2.76      2.01 o 
   7  23   1      167.48      175.34      7.48 o 
   8  23   1        7.33        3.67      3.82 o 
   9  23   1        1.72        4.75      5.02 o 
  10  23   1       30.41       27.92      5.61 o 
 -10  24   1        2.61       -2.64      2.64 o 
  -9  24   1       41.83       48.11      6.60 o 
  -8  24   1        5.50        3.88      2.69 o 
  -7  24   1       12.10       15.19      2.59 o 
  -6  24   1       16.36       16.65      3.01 o 
  -5  24   1        0.20        0.31      1.84 o 
  -4  24   1        0.91        1.79      1.91 o 
  -3  24   1       34.41       26.71      3.07 o 
  -2  24   1      111.57      110.69      6.52 o 
  -1  24   1       33.78       37.55      2.90 o 
   0  24   1       27.83       26.17      3.32 o 
   1  24   1      259.70      274.82      5.96 o 
   2  24   1       52.49       51.83      3.12 o 
   3  24   1       28.60       29.18      2.55 o 
   4  24   1        3.54        3.95      2.41 o 
   5  24   1       37.07       42.58      3.73 o 
   6  24   1        1.38        0.66      2.00 o 
   7  24   1       13.35       16.13      3.37 o 
   8  24   1        2.09        6.76      3.95 o 
   9  24   1        3.99       10.23      3.51 o 
  -9  25   1        0.02       -3.07      3.07 o 
  -8  25   1        1.14        1.64      2.64 o 
  -7  25   1       53.82       46.98      4.86 o 
  -6  25   1       69.81       70.16      4.58 o 
  -5  25   1      159.60      159.48      6.06 o 
  -4  25   1      269.88      277.82      7.76 o 
  -3  25   1      196.60      196.08      9.53 o 
  -2  25   1        8.49        6.70      2.18 o 
  -1  25   1      130.89      130.20      4.60 o 
   0  25   1       16.33       14.09      2.26 o 
   1  25   1       45.60       38.76      3.51 o 
   2  25   1        0.01       -1.44      1.44 o 
   3  25   1       54.43       50.21      4.58 o 
   4  25   1       35.68       39.60      3.57 o 
   5  25   1       38.53       44.53      3.80 o 
   6  25   1       13.04       11.26      4.10 o 
   7  25   1       12.87        8.87      4.53 o 
   8  25   1       28.89       26.91      5.55 o 
   9  25   1        0.91       -2.88      2.88 o 
  -9  26   1       11.63       13.38      4.78 o 
  -8  26   1      117.18      110.89      7.22 o 
  -7  26   1       10.89        7.76      3.05 o 
  -6  26   1       58.46       57.39      4.25 o 
  -5  26   1       25.27       25.43      3.18 o 
  -4  26   1       38.44       44.57      3.88 o 
  -3  26   1       22.63       23.78      3.11 o 
  -2  26   1        9.18        9.77      2.41 o 
  -1  26   1      165.41      158.35      5.21 o 
   0  26   1        1.25        1.53      1.91 o 
   1  26   1        0.63        0.51      1.87 o 
   2  26   1        0.15        0.77      1.81 o 
   3  26   1       10.30        5.23      2.60 o 
   4  26   1       39.06       35.64      3.18 o 
   5  26   1        8.27        9.93      2.66 o 
   6  26   1       18.71       13.38      9.37 o 
   7  26   1       54.56       52.92      7.01 o 
   8  26   1      108.13      111.84      9.71 o 
  -8  27   1        9.37       11.17      5.23 o 
  -7  27   1      105.60      107.17      7.15 o 
  -6  27   1       12.92       13.11      3.56 o 
  -5  27   1        4.48        9.42      3.33 o 
  -4  27   1      143.29      148.42      9.74 o 
  -3  27   1        8.70        8.91      3.06 o 
  -2  27   1        7.27       10.01      2.81 o 
  -1  27   1        5.21        4.84      1.97 o 
   0  27   1       33.32       31.00      3.21 o 
   1  27   1        4.06        0.76      1.94 o 
   2  27   1       16.75       15.10      2.75 o 
   3  27   1        3.16        3.01      2.28 o 
   4  27   1       87.71       81.85      5.27 o 
   5  27   1       73.43       96.84      6.72 o 
   6  27   1      118.84      116.93     12.11 o 
   7  27   1        0.13       -2.82      3.79 o 
  -7  28   1        4.73        0.99      2.87 o 
  -6  28   1        0.00        0.04      3.64 o 
  -5  28   1        9.91        7.28      3.44 o 
  -4  28   1       33.68       30.43      6.22 o 
  -3  28   1        0.20       -0.22      2.78 o 
  -2  28   1        4.09        4.08      2.49 o 
  -1  28   1        0.33        3.00      2.44 o 
   0  28   1        4.78        7.49      2.37 o 
   1  28   1       26.08       27.73      3.19 o 
   2  28   1        0.43        2.55      3.75 o 
   3  28   1      120.89      113.13      8.71 o 
   4  28   1        1.23        3.24      3.73 o 
   5  28   1       86.50       83.77      6.45 o 
   6  28   1       76.55       78.02      8.45 o 
  -6  29   1        0.56        4.32      3.29 o 
  -5  29   1        0.14       -1.93      2.86 o 
  -4  29   1        5.50        4.73      3.64 o 
  -3  29   1        0.08       -1.42      2.88 o 
  -2  29   1        4.41        9.10      8.17 o 
  -1  29   1        5.52        3.90      4.84 o 
   0  29   1       38.59       38.92      7.57 o 
   1  29   1        0.62       -0.11      4.01 o 
   2  29   1        1.54       10.01      5.33 o 
   3  29   1        0.27        0.22      3.49 o 
   4  29   1        0.87       -3.19      3.49 o 
   5  29   1        0.95        2.22      6.30 o 
  -4  30   1        0.25        2.03      3.14 o 
  -3  30   1        3.59        5.73      4.21 o 
  -2  30   1        6.74        8.02      5.32 o 
  -1  30   1       18.45       20.69      6.49 o 
   0  30   1       37.48       36.43      7.60 o 
   2  30   1        3.82        0.16      4.60 o 
   3  30   1       13.26        8.79      5.25 o 
  -2  31   1        3.92        1.90      4.85 o 
  -1  31   1       10.86        6.66      5.31 o 
 -16   0   2        2.40        0.83      3.17 o 
 -15   0   2      130.86      112.79     11.77 o 
 -14   0   2      134.64      133.13     12.19 o 
 -13   0   2       88.53       74.43      8.68 o 
 -12   0   2       36.72       30.66      5.48 o 
 -11   0   2      969.11      956.49     27.37 o 
 -10   0   2      804.16      827.55     23.62 o 
  -9   0   2     9061.27     8658.30    121.84 o 
  -8   0   2     9636.06     8945.82    172.65 o 
   3   0   2     2949.81     3120.40     35.54 o 
   4   0   2     4609.53     4830.28     54.31 o 
   5   0   2     3403.41     3485.99     35.34 o 
   6   0   2      152.73      164.39      4.51 o 
   7   0   2      274.99      276.10     10.76 o 
   8   0   2       65.73       58.05      3.56 o 
   9   0   2      147.19      123.69      4.88 o 
  10   0   2        8.73       14.45      2.52 o 
  11   0   2        7.95        3.84      2.16 o 
  12   0   2       13.93        8.59      2.75 o 
  13   0   2       70.94       96.01      5.86 o 
  14   0   2      172.68      139.64     10.65 o 
 -16   1   2       40.51       43.62      4.63 o 
 -15   1   2       84.00       75.17      5.57 o 
 -14   1   2       23.18       33.44      4.74 o 
 -13   1   2       21.57       22.63      3.87 o 
 -12   1   2       19.65       15.41      3.13 o 
 -11   1   2       20.54       15.77      2.89 o 
 -10   1   2      414.46      368.67     11.22 o 
  -9   1   2      372.65      348.38     10.46 o 
  -8   1   2      126.94      113.40      3.79 o 
  -7   1   2       99.03      121.63      5.94 o 
  -6   1   2      879.51      939.85     21.65 o 
  -5   1   2     1263.31     1369.29     28.05 o 
  -4   1   2      343.03       -0.24      0.40 o 
   1   1   2     3552.18     3650.95     49.49 o 
   2   1   2       80.24       71.60      4.94 o 
   3   1   2      206.48      193.82      2.75 o 
   4   1   2       10.32       13.47      0.84 o 
   5   1   2       60.98       68.98      1.45 o 
   6   1   2      177.33      183.33      2.84 o 
   7   1   2       62.71       63.10      2.41 o 
   8   1   2        3.22        2.65      1.10 o 
   9   1   2        5.27        7.48      1.38 o 
  10   1   2        4.55        3.01      1.48 o 
  11   1   2       21.40       22.58      2.27 o 
  12   1   2       20.15       17.26      2.19 o 
  13   1   2       98.81       97.20      6.33 o 
  14   1   2       30.08       31.06      4.63 o 
 -16   2   2        3.07        0.61      2.69 o 
 -15   2   2        0.58        3.57      2.50 o 
 -14   2   2       25.56       27.37      8.25 o 
 -13   2   2       50.32       57.32     10.19 o 
 -12   2   2       21.72       18.40      3.40 o 
 -11   2   2        0.16        3.71      3.41 o 
 -10   2   2      180.73      172.29      5.39 o 
  -9   2   2       75.58       79.15      5.73 o 
  -8   2   2      699.52      661.88     10.72 o 
  -7   2   2      987.93      902.29     14.90 o 
  -6   2   2       30.22       36.09      1.61 o 
  -5   2   2      354.63      350.14      7.03 o 
   0   2   2      364.49      402.60      8.99 o 
   2   2   2      489.61      517.12      6.96 o 
   3   2   2     1441.13     1624.61     19.31 o 
   4   2   2     4412.13     4670.61     37.20 o 
   5   2   2      968.80     1165.69     11.02 o 
   6   2   2      169.77      193.81      3.03 o 
   7   2   2      325.56      307.50      4.86 o 
   8   2   2      556.25      534.15      7.26 o 
   9   2   2      193.18      198.18      6.42 o 
  10   2   2       15.78       10.17      1.71 o 
  11   2   2       28.97       27.13      2.15 o 
  12   2   2       32.02       36.30      2.96 o 
  13   2   2      120.25      141.17      8.22 o 
  14   2   2        0.01       -1.19      3.99 o 
 -16   3   2      115.36      117.58      7.07 o 
 -15   3   2        4.24        1.27      2.44 o 
 -14   3   2       10.78        6.98      2.55 o 
 -13   3   2        1.42        1.96      1.99 o 
 -12   3   2      207.94      182.29      7.80 o 
 -11   3   2       45.64       53.65      4.94 o 
 -10   3   2      442.44      414.13      8.84 o 
  -9   3   2      272.90      268.50      9.16 o 
  -8   3   2     2590.88     2564.06     27.36 o 
  -7   3   2      935.49      925.41     13.13 o 
  -6   3   2     1836.36     2111.15     24.94 o 
  -5   3   2     1164.64     1248.37     15.11 o 
  -4   3   2      885.04      970.62     21.40 o 
  -1   3   2      245.17      211.59      3.80 o 
   2   3   2       26.66       36.21      1.72 o 
   3   3   2     2188.48     2083.54     24.58 o 
   4   3   2     2344.35     2393.22     22.00 o 
   5   3   2       44.87       63.90      1.79 o 
   6   3   2      330.77      329.42      5.46 o 
   7   3   2      374.72      340.81      5.21 o 
   8   3   2      170.35      149.38      3.57 o 
   9   3   2      216.59      193.92      4.36 o 
  10   3   2        6.92        4.68      1.54 o 
  11   3   2        0.35        0.20      1.35 o 
  12   3   2        8.97       10.25      2.13 o 
  13   3   2       31.63       28.84      2.96 o 
  14   3   2        5.40        4.95      3.46 o 
 -16   4   2       42.10       40.27      4.54 o 
 -15   4   2        1.23        0.59      2.43 o 
 -14   4   2      252.44      246.98      9.99 o 
 -13   4   2        0.07       -0.30      3.12 o 
 -12   4   2        0.01       -1.33      1.33 o 
 -11   4   2      230.41      217.01      6.64 o 
 -10   4   2        8.66       12.42      2.78 o 
  -9   4   2      539.55      565.25      8.72 o 
  -8   4   2       82.45       80.58      2.82 o 
  -7   4   2        1.69        5.43      2.00 o 
  -6   4   2        0.23        0.88      0.62 o 
  -5   4   2      768.65      971.46     12.34 o 
  -4   4   2      519.75      544.69      7.26 o 
  -3   4   2     1888.24     2055.49     28.28 o 
  -2   4   2      846.28      862.85     12.65 o 
   2   4   2      199.68      239.38      4.98 o 
   3   4   2       36.62       25.01      1.33 o 
   4   4   2      734.49      832.65      8.91 o 
   5   4   2      196.72      169.01      2.82 o 
   6   4   2      113.74       91.15      2.02 o 
   7   4   2        0.73       -0.04      0.68 o 
   8   4   2       27.10       21.89      1.60 o 
   9   4   2       87.15       96.92      3.73 o 
  10   4   2       59.84       57.69      2.97 o 
  11   4   2       41.47       39.70      2.70 o 
  12   4   2       39.46       41.97      3.17 o 
  13   4   2        0.71        1.90      2.25 o 
  14   4   2        7.08        2.01      3.35 o 
 -16   5   2        0.17        1.39      2.79 o 
 -15   5   2       24.27       33.63      4.30 o 
 -14   5   2       21.40       29.95      3.63 o 
 -13   5   2       22.28       26.47      3.37 o 
 -12   5   2      148.01      159.78      5.42 o 
 -11   5   2       80.02       82.52      3.98 o 
 -10   5   2       40.59       42.01      2.39 o 
  -9   5   2      274.00      265.39      5.77 o 
  -8   5   2      417.37      410.51      5.14 o 
  -7   5   2        0.79        1.52      0.99 o 
  -6   5   2        8.93        2.57      0.73 o 
  -5   5   2     3189.05     3514.13     34.51 o 
  -4   5   2      216.08      279.26      3.33 o 
  -2   5   2     3677.12     3842.60     74.25 o 
  -1   5   2     1500.77     1502.21     30.39 o 
   1   5   2      163.20      175.57      3.93 o 
   2   5   2     3314.02     3486.65     39.64 o 
   3   5   2     1377.24     1449.52     13.95 o 
   4   5   2      119.40      102.03      2.00 o 
   5   5   2      363.85      399.15      4.45 o 
   6   5   2      507.55      490.58      5.30 o 
   7   5   2      937.54      875.33      8.24 o 
   8   5   2      219.15      234.04      4.17 o 
   9   5   2      290.57      272.28      4.79 o 
  10   5   2      388.71      382.16      7.16 o 
  11   5   2       16.52       18.75      5.41 o 
  12   5   2        7.22        3.94      2.21 o 
  13   5   2        7.91        7.05      4.25 o 
  14   5   2        0.97        4.11      5.85 o 
 -16   6   2        2.15        0.73      2.81 o 
 -15   6   2      104.42       98.71      6.31 o 
 -14   6   2       54.48       57.95      4.76 o 
 -13   6   2      142.48      158.08      5.53 o 
 -12   6   2      477.16      476.73     11.74 o 
 -11   6   2       86.17       72.24      3.35 o 
 -10   6   2       10.95       12.49      1.59 o 
  -9   6   2       30.24       33.10      2.04 o 
  -8   6   2      280.30      283.19      5.70 o 
  -7   6   2        4.74        7.10      1.42 o 
  -6   6   2      142.23      170.51      3.61 o 
  -5   6   2      937.42     1112.83     16.37 o 
  -4   6   2       37.60       28.15      1.48 o 
  -3   6   2        3.32        4.82      0.72 o 
  -2   6   2       97.41       99.07      4.13 o 
  -1   6   2      762.65      842.81     13.04 o 
   1   6   2     6247.45     6570.65     72.79 o 
   2   6   2       13.03       26.06      1.17 o 
   3   6   2       93.78      136.20      2.85 o 
   4   6   2      683.50      658.06      6.43 o 
   5   6   2      550.82      585.63      5.84 o 
   6   6   2      108.34      138.61      2.56 o 
   7   6   2      149.89      140.49      2.98 o 
   8   6   2      141.16      129.27      3.15 o 
   9   6   2      335.21      378.30      5.78 o 
  10   6   2       82.34       72.46      4.31 o 
  11   6   2      236.89      249.39      6.80 o 
  12   6   2       54.21       66.52      6.28 o 
  13   6   2       92.95       82.05      6.22 o 
  14   6   2        7.86        0.26      3.77 o 
 -16   7   2       88.17       73.77     18.23 o 
 -15   7   2       35.90       39.26      4.36 o 
 -14   7   2       24.20       21.17      2.86 o 
 -13   7   2       74.57       65.17      3.67 o 
 -12   7   2       83.21       87.51      4.05 o 
 -11   7   2        2.07        0.61      1.42 o 
 -10   7   2      105.80      104.03      3.51 o 
  -9   7   2      119.78      118.89      3.35 o 
  -8   7   2        0.77        4.49      0.89 o 
  -7   7   2        1.64        2.55      0.99 o 
  -6   7   2     1084.06     1135.37     13.65 o 
  -5   7   2       24.10       18.87      1.55 o 
  -4   7   2     1767.68     1875.41     19.35 o 
  -3   7   2      145.63      151.53      2.55 o 
  -2   7   2       64.65       64.78      3.53 o 
  -1   7   2      420.78      364.62      9.80 o 
   0   7   2      687.50      707.07      9.40 o 
   1   7   2     2397.62     2323.21     19.16 o 
   2   7   2     1843.13     1809.21     15.47 o 
   3   7   2      238.69      222.02      3.57 o 
   4   7   2       65.64       73.05      2.01 o 
   5   7   2      372.94      361.86      3.97 o 
   6   7   2      132.03      114.89      2.40 o 
   7   7   2      135.70      136.15      3.20 o 
   8   7   2        2.75        3.00      1.08 o 
   9   7   2      112.45      116.58      6.05 o 
  10   7   2      832.09      823.79     13.09 o 
  11   7   2      161.45      154.02      5.61 o 
  12   7   2       35.61       41.55      3.67 o 
  13   7   2      230.74      220.49     18.31 o 
  14   7   2        0.83       -1.67      3.35 o 
 -16   8   2        0.05       -0.58      4.67 o 
 -15   8   2        7.33        7.81      3.48 o 
 -14   8   2        4.08        1.17      1.94 o 
 -13   8   2      134.53      131.37      4.73 o 
 -12   8   2        4.61        3.64      1.62 o 
 -11   8   2        0.91        1.86      1.41 o 
 -10   8   2       19.24       23.47      2.11 o 
  -9   8   2        4.87        8.07      1.56 o 
  -8   8   2      113.71       95.19      2.26 o 
  -7   8   2      242.95      211.40      4.10 o 
  -6   8   2      650.46      684.61      7.94 o 
  -5   8   2       33.49       32.56      1.57 o 
  -4   8   2      465.82      423.22      5.25 o 
  -3   8   2     1625.00     1656.16     17.58 o 
  -2   8   2     2031.37     2222.63     45.01 o 
  -1   8   2        2.85        3.74      2.70 o 
   0   8   2      706.25      695.25      6.18 o 
   1   8   2      722.66      703.17      6.27 o 
   2   8   2       14.65       20.91      1.09 o 
   3   8   2      426.76      409.31      4.65 o 
   4   8   2      762.27      793.21      8.32 o 
   5   8   2      120.95      108.77      3.03 o 
   6   8   2      131.17      133.95      2.65 o 
   7   8   2      555.20      478.70      5.82 o 
   8   8   2       23.09       25.40      2.14 o 
   9   8   2      373.01      357.05     10.23 o 
  10   8   2        9.64        6.95      2.13 o 
  11   8   2      515.78      495.52      9.96 o 
  12   8   2       68.33       86.97      5.98 o 
  13   8   2        3.32       -0.02      3.59 o 
  14   8   2        2.01       11.74      4.48 o 
 -15   9   2        2.61        0.98      8.29 o 
 -14   9   2       55.05       57.99      3.81 o 
 -13   9   2       19.12       18.91      3.24 o 
 -12   9   2        5.98        3.99      1.73 o 
 -11   9   2       37.61       31.35      2.54 o 
 -10   9   2      457.24      430.79      7.34 o 
  -9   9   2       73.93       79.07      3.15 o 
  -8   9   2      122.22      130.34      3.55 o 
  -7   9   2       42.70       40.48      2.72 o 
  -6   9   2       36.34       40.85      1.99 o 
  -5   9   2      248.52      205.43      3.92 o 
  -4   9   2      148.04      227.59      3.64 o 
  -3   9   2     2821.06     3188.46     32.07 o 
  -2   9   2     3750.82     4027.59     56.12 o 
  -1   9   2      256.53      411.59      4.16 o 
   0   9   2     1370.73     1439.69     11.65 o 
   1   9   2       13.55       22.74      0.94 o 
   2   9   2      349.50      302.34      5.16 o 
   3   9   2      611.03      646.67      6.59 o 
   4   9   2       39.09       33.12      2.04 o 
   5   9   2       35.70       29.83      1.37 o 
   6   9   2        2.55        5.85      0.94 o 
   7   9   2      307.22      283.31      5.43 o 
   8   9   2        0.04        2.89      1.81 o 
   9   9   2      124.51      130.67      9.52 o 
  10   9   2        0.69       -1.99      1.99 o 
  11   9   2      274.04      282.34      8.81 o 
  12   9   2      128.82      147.57     10.04 o 
  13   9   2      297.06      291.74     12.61 o 
  14   9   2       16.18       22.94      6.98 o 
 -15  10   2       30.01       35.15      7.11 o 
 -14  10   2        5.25        4.23      2.68 o 
 -13  10   2       25.02       28.74      3.20 o 
 -12  10   2       17.12       16.86      2.79 o 
 -11  10   2      383.67      396.76      8.43 o 
 -10  10   2      557.21      545.42      9.78 o 
  -9  10   2       14.44        5.99      1.18 o 
  -8  10   2       49.99       65.73      2.71 o 
  -7  10   2     2698.19     2523.32     24.32 o 
  -6  10   2     1289.39     1300.86     12.58 o 
  -5  10   2      259.44      209.84      4.43 o 
  -4  10   2      824.97      774.36     10.58 o 
  -3  10   2     3045.87     3227.67     41.62 o 
  -2  10   2      457.37      528.14      7.47 o 
  -1  10   2     1442.11     1521.29     12.32 o 
   0  10   2     1346.57     1378.38     11.38 o 
   1  10   2      728.57      694.46      6.39 o 
   2  10   2        6.28        9.11      0.90 o 
   3  10   2        4.99        3.56      0.74 o 
   4  10   2      191.97      169.30      3.31 o 
   5  10   2      752.99      739.23      7.22 o 
   6  10   2      108.20      113.51      3.22 o 
   7  10   2       62.85       62.37      2.58 o 
   8  10   2       54.92       62.31      3.08 o 
   9  10   2      248.34      255.92     10.24 o 
  10  10   2       10.14       13.78      2.90 o 
  11  10   2      139.42      147.03     11.12 o 
  12  10   2        6.83        6.28      3.95 o 
  13  10   2       25.22       24.78      5.38 o 
  14  10   2        2.56       -3.73      3.73 o 
 -15  11   2      189.68      179.93      7.96 o 
 -14  11   2       36.40       41.41      4.45 o 
 -13  11   2       25.41       21.88      3.29 o 
 -12  11   2        8.22       12.62      2.83 o 
 -11  11   2       31.52       30.07      2.98 o 
 -10  11   2       52.35       57.80      3.60 o 
  -9  11   2      353.93      386.78      5.89 o 
  -8  11   2      241.81      214.03      4.40 o 
  -7  11   2      111.13       99.48      3.00 o 
  -6  11   2      297.66      277.77      3.77 o 
  -5  11   2      738.44      801.74      8.81 o 
  -4  11   2      597.82      629.89      7.21 o 
  -3  11   2      224.88      239.50      4.53 o 
  -2  11   2     1593.67     1809.85     15.74 o 
  -1  11   2      745.89      766.57      7.10 o 
   0  11   2        8.00       11.65      0.86 o 
   1  11   2      119.13       70.56      1.77 o 
   2  11   2      973.15      980.99      9.11 o 
   3  11   2       23.78       18.38      1.15 o 
   4  11   2       18.06       14.57      1.04 o 
   5  11   2      110.25      116.59      4.61 o 
   6  11   2       23.80       19.70      1.37 o 
   7  11   2       17.48       13.92      1.65 o 
   8  11   2        1.20        1.87      1.30 o 
   9  11   2        0.21       -2.44      2.44 o 
  10  11   2       57.08       66.02      6.46 o 
  11  11   2      450.17      469.65     16.44 o 
  12  11   2      223.00      225.81      8.35 o 
  13  11   2       78.95       90.17      8.47 o 
 -15  12   2       32.40       23.55      4.01 o 
 -14  12   2       14.50       14.17      3.29 o 
 -13  12   2        2.09        3.37      2.65 o 
 -12  12   2        7.15       11.60      2.69 o 
 -11  12   2      176.30      161.29      9.97 o 
 -10  12   2       23.35       17.48      1.78 o 
  -9  12   2       75.60       64.39      2.48 o 
  -8  12   2       34.72       29.97      1.89 o 
  -7  12   2       11.15       19.34      1.30 o 
  -6  12   2      451.88      374.20      4.75 o 
  -5  12   2      174.28      156.44      2.88 o 
  -4  12   2       22.47       16.00      1.10 o 
  -3  12   2      304.88      312.46      4.66 o 
  -2  12   2       46.60       67.34      1.59 o 
  -1  12   2      213.63      232.82      3.34 o 
   0  12   2       58.22       64.79      2.28 o 
   1  12   2      288.27      278.26      3.64 o 
   2  12   2        0.18        1.65      0.72 o 
   3  12   2      393.34      402.48      5.61 o 
   4  12   2      361.28      315.67      3.99 o 
   5  12   2       64.31       61.76      2.85 o 
   6  12   2        2.60        2.19      1.06 o 
   7  12   2      172.65      191.18      4.54 o 
   8  12   2       59.71       55.55      3.20 o 
   9  12   2      177.36      169.40      6.43 o 
  10  12   2       72.59       62.00      4.82 o 
  11  12   2      899.14      961.77     18.26 o 
  12  12   2      107.19      114.70      9.07 o 
  13  12   2       33.09       33.22     10.14 o 
 -15  13   2        3.25        0.24      5.90 o 
 -14  13   2        4.79        8.42      3.16 o 
 -13  13   2       58.82       60.81      4.27 o 
 -12  13   2       17.93       17.90      2.65 o 
 -11  13   2       85.80       87.21      4.55 o 
 -10  13   2      401.84      391.08      6.98 o 
  -9  13   2      451.26      452.39      8.18 o 
  -8  13   2       23.81       30.08      1.99 o 
  -7  13   2      187.34      159.64      4.06 o 
  -6  13   2       31.50       20.92      1.37 o 
  -5  13   2      229.06      254.65      3.98 o 
  -4  13   2      172.31      183.87      3.00 o 
  -3  13   2       21.73       18.20      1.29 o 
  -2  13   2      212.26      206.23      3.26 o 
  -1  13   2     1951.02     1947.22     15.93 o 
   0  13   2        0.23        3.31      0.76 o 
   1  13   2      176.16      176.47      3.70 o 
   2  13   2     1868.82     1866.26     14.75 o 
   3  13   2      568.39      539.24      5.83 o 
   4  13   2      635.55      609.96      6.21 o 
   5  13   2      136.15      124.31      2.69 o 
   6  13   2      120.97      128.01      3.60 o 
   7  13   2        0.82       -0.03      1.23 o 
   8  13   2        4.52        4.58      1.68 o 
   9  13   2       37.16       34.33      3.68 o 
  10  13   2      205.69      198.56     12.51 o 
  11  13   2        0.79        1.86      2.92 o 
  12  13   2        0.34       -0.30      3.46 o 
  13  13   2        0.25        1.74      3.77 o 
 -14  14   2        5.62        1.59      3.30 o 
 -13  14   2        0.56        0.01      2.13 o 
 -12  14   2        3.24        0.74      2.18 o 
 -11  14   2        2.81        1.32      1.96 o 
 -10  14   2      575.16      553.04      9.46 o 
  -9  14   2        1.39        0.59      1.29 o 
  -8  14   2        0.08        1.80      1.25 o 
  -7  14   2       44.44       37.01      1.94 o 
  -6  14   2       76.26       76.95      2.48 o 
  -5  14   2       10.76        8.70      1.35 o 
  -4  14   2       15.53       17.43      1.29 o 
  -3  14   2       90.51      105.35      2.35 o 
  -2  14   2      451.96      479.06      7.27 o 
  -1  14   2       34.28       29.47      1.41 o 
   0  14   2       64.62       54.79      1.94 o 
   1  14   2      707.82      624.45      7.33 o 
   2  14   2     1877.68     1801.31     14.48 o 
   3  14   2      613.72      582.09      7.01 o 
   4  14   2       86.77       95.76      2.44 o 
   5  14   2        0.82        1.14      0.88 o 
   6  14   2        4.78        1.04      1.38 o 
   7  14   2      360.32      320.04      8.05 o 
   8  14   2       24.60       29.81      2.67 o 
   9  14   2        6.91        7.85      2.62 o 
  10  14   2       19.87       25.51      3.66 o 
  11  14   2        0.01       -3.35      3.35 o 
  12  14   2        7.15        7.02      4.62 o 
  13  14   2        6.10        2.75      3.90 o 
 -14  15   2       10.11       16.31      4.45 o 
 -13  15   2        8.08        7.98      3.66 o 
 -12  15   2       11.10        6.75      2.43 o 
 -11  15   2        9.20        9.73      2.40 o 
 -10  15   2       53.12       50.29      2.81 o 
  -9  15   2       19.41       22.58      2.21 o 
  -8  15   2        1.51        2.60      1.38 o 
  -7  15   2        4.05        3.82      1.23 o 
  -6  15   2      246.41      254.85      4.49 o 
  -5  15   2      199.65      182.97      3.78 o 
  -4  15   2      477.47      465.44      6.81 o 
  -3  15   2      137.09      137.36      3.47 o 
  -2  15   2        2.23        2.90      1.06 o 
  -1  15   2      399.83      352.43      4.56 o 
   0  15   2      141.86      132.78      2.81 o 
   1  15   2      919.00      917.11      9.39 o 
   2  15   2     3012.80     2832.36     26.20 o 
   3  15   2        0.08        0.60      0.85 o 
   4  15   2       10.68        6.77      1.13 o 
   5  15   2       72.18       72.48      2.74 o 
   6  15   2       15.88       20.01      2.24 o 
   7  15   2      293.80      308.67      6.25 o 
   8  15   2       43.21       38.21      2.96 o 
   9  15   2       52.28       52.77      4.80 o 
  10  15   2      181.26      183.77      7.51 o 
  11  15   2        6.42       13.01      3.31 o 
  12  15   2       42.25       42.81      6.36 o 
 -14  16   2        1.08        2.64      3.63 o 
 -13  16   2        8.16       10.27      3.84 o 
 -12  16   2      177.13      172.01      7.40 o 
 -11  16   2        7.55        6.59      2.78 o 
 -10  16   2      102.63       94.87      4.02 o 
  -9  16   2       75.94       74.66      3.54 o 
  -8  16   2        0.40        0.76      1.40 o 
  -7  16   2       70.10       59.97      2.64 o 
  -6  16   2      756.88      755.95      9.86 o 
  -5  16   2       62.20       67.09      3.50 o 
  -4  16   2      168.27      172.66      3.74 o 
  -3  16   2      253.04      271.01      4.74 o 
  -2  16   2        9.10       11.44      1.22 o 
  -1  16   2      101.58      102.46      2.73 o 
   0  16   2      169.45      194.30      4.07 o 
   1  16   2       51.52       55.62      2.27 o 
   2  16   2     1966.99     1990.77     17.66 o 
   3  16   2     1147.83     1185.63     16.29 o 
   4  16   2       27.47       30.17      1.76 o 
   5  16   2      213.81      213.52      4.30 o 
   6  16   2       57.74       60.56      3.67 o 
   7  16   2       15.43       10.86      1.89 o 
   8  16   2      505.27      524.38     12.67 o 
   9  16   2        0.04        0.05      2.40 o 
  10  16   2       28.71       26.94      6.84 o 
  11  16   2      246.49      254.79     11.85 o 
  12  16   2       14.33       16.91      4.93 o 
 -13  17   2        6.46        4.90      3.69 o 
 -12  17   2       12.75       12.88      4.08 o 
 -11  17   2        1.26       -2.27      2.27 o 
 -10  17   2       30.53       30.13      2.70 o 
  -9  17   2      100.04      109.12      4.98 o 
  -8  17   2      669.43      664.72     10.99 o 
  -7  17   2      351.68      353.91      6.27 o 
  -6  17   2       86.22       76.19      3.04 o 
  -5  17   2        5.10        4.97      1.92 o 
  -4  17   2       17.03       18.07      1.81 o 
  -3  17   2       11.50       11.31      1.49 o 
  -2  17   2      225.96      220.44      4.02 o 
  -1  17   2        5.85        2.18      0.84 o 
   0  17   2      179.19      170.37      3.51 o 
   1  17   2      295.62      265.20      4.50 o 
   2  17   2      106.77       88.67      4.09 o 
   3  17   2        0.12       -0.39      0.98 o 
   4  17   2      342.39      347.76      5.13 o 
   5  17   2       26.69       18.48      1.74 o 
   6  17   2        0.56       -0.20      1.54 o 
   7  17   2      135.49      139.53      4.43 o 
   8  17   2       19.16       25.66      2.49 o 
   9  17   2        0.61       -0.11      2.25 o 
  10  17   2       62.82       61.87      5.15 o 
  11  17   2        0.90        2.84      3.64 o 
  12  17   2        0.31        1.48      3.72 o 
 -13  18   2        8.48        8.31      3.88 o 
 -12  18   2      139.36      134.76      9.44 o 
 -11  18   2      115.10      122.38      5.81 o 
 -10  18   2     1525.47     1516.22     18.40 o 
  -9  18   2      403.31      417.50      8.68 o 
  -8  18   2      202.01      200.79      5.75 o 
  -7  18   2     1895.63     1873.64     20.28 o 
  -6  18   2        5.83        4.73      1.43 o 
  -5  18   2       34.18       37.40      2.53 o 
  -4  18   2      136.12      129.35      4.85 o 
  -3  18   2       16.31       15.92      1.60 o 
  -2  18   2      276.40      259.30      4.48 o 
  -1  18   2        8.35       11.07      1.39 o 
   0  18   2      293.37      312.52      5.08 o 
   1  18   2      119.69      112.46      3.10 o 
   2  18   2      700.32      659.29      8.81 o 
   3  18   2      443.81      453.04      6.65 o 
   4  18   2      152.30      164.99      5.18 o 
   5  18   2      198.17      184.88      4.13 o 
   6  18   2      301.62      306.61      6.97 o 
   7  18   2      103.15      121.50      4.75 o 
   8  18   2        0.24       -1.57      1.57 o 
   9  18   2       37.72       30.17      3.88 o 
  10  18   2        8.21        6.70      2.98 o 
  11  18   2        3.28        3.93      3.89 o 
 -13  19   2       66.85       51.63      6.45 o 
 -12  19   2        4.88        7.03      3.58 o 
 -11  19   2       19.01       21.79      3.12 o 
 -10  19   2      381.83      395.06      8.80 o 
  -9  19   2        7.69        9.31      3.58 o 
  -8  19   2       12.96       11.71      2.30 o 
  -7  19   2      313.76      334.04      6.39 o 
  -6  19   2        2.08        5.11      1.56 o 
  -5  19   2       49.68       55.44      3.05 o 
  -4  19   2      182.56      181.10      4.71 o 
  -3  19   2      606.88      609.70      8.41 o 
  -2  19   2        0.14        2.14      1.10 o 
  -1  19   2       23.53       23.85      1.86 o 
   0  19   2        3.96        3.12      1.16 o 
   1  19   2      104.54       97.13      3.12 o 
   2  19   2      125.72      145.00      3.73 o 
   3  19   2      108.79      102.24      3.54 o 
   4  19   2        0.47        1.35      1.25 o 
   5  19   2        2.45        2.46      1.47 o 
   6  19   2       99.20       96.86     11.52 o 
   7  19   2        0.55       -1.66      1.66 o 
   8  19   2        0.04       -1.62      1.62 o 
   9  19   2       16.21       15.06      3.26 o 
  10  19   2       10.29        9.74      3.25 o 
  11  19   2       35.79       36.20     10.08 o 
 -12  20   2       13.56       14.74      4.42 o 
 -11  20   2       67.77       69.08      6.67 o 
 -10  20   2       22.96       24.47      3.05 o 
  -9  20   2      123.35      113.82      5.07 o 
  -8  20   2      253.80      250.23      6.69 o 
  -7  20   2      217.91      217.99      5.87 o 
  -6  20   2      288.85      272.50      5.78 o 
  -5  20   2       80.53       78.32      3.64 o 
  -4  20   2      177.09      178.15      4.71 o 
  -3  20   2       18.84       20.86      1.83 o 
  -2  20   2      133.25      133.65      4.47 o 
  -1  20   2        0.07       -0.82      1.08 o 
   0  20   2      500.89      501.65      7.03 o 
   1  20   2       87.21       88.89      3.29 o 
   2  20   2       13.58       11.18      1.54 o 
   3  20   2      281.13      284.88      5.57 o 
   4  20   2       60.02       62.63      3.09 o 
   5  20   2        5.26        4.62      1.66 o 
   6  20   2      184.03      209.57      7.48 o 
   7  20   2       84.71       88.25      5.61 o 
   8  20   2       16.51       15.80      2.73 o 
   9  20   2       10.27        6.16      3.97 o 
  10  20   2        5.22        1.92      3.69 o 
  11  20   2        6.10        5.78      4.37 o 
 -12  21   2       25.16       21.94      4.96 o 
 -11  21   2      101.44      100.26      6.62 o 
 -10  21   2        4.32        4.46      2.52 o 
  -9  21   2       32.05       32.67      3.26 o 
  -8  21   2       37.78       37.96      3.35 o 
  -7  21   2       88.45       85.91      3.69 o 
  -6  21   2      164.34      154.90      4.50 o 
  -5  21   2       45.34       55.82      3.13 o 
  -4  21   2       38.68       29.81      2.44 o 
  -3  21   2        0.19       -0.60      1.55 o 
  -2  21   2        0.69       -1.34      1.34 o 
  -1  21   2     1739.80     1739.38     24.12 o 
   0  21   2      380.00      386.83      7.05 o 
   1  21   2       27.56       25.55      2.18 o 
   2  21   2        6.85        7.64      1.54 o 
   3  21   2        1.40        0.11      1.31 o 
   4  21   2       35.18       34.44      2.54 o 
   5  21   2        0.10       -0.33      1.54 o 
   6  21   2      179.40      180.68     10.39 o 
   7  21   2       31.57       39.31      4.20 o 
   8  21   2      111.25      108.26      7.10 o 
   9  21   2        8.67        7.83      4.13 o 
  10  21   2       28.71       29.04      5.72 o 
 -11  22   2        2.88        5.20      3.77 o 
 -10  22   2        4.96        6.67      2.84 o 
  -9  22   2        2.21        3.32      2.22 o 
  -8  22   2        3.40        5.91      2.20 o 
  -7  22   2        1.08        0.19      1.81 o 
  -6  22   2       12.52       12.20      2.32 o 
  -5  22   2       40.25       41.34      3.15 o 
  -4  22   2       38.58       36.68      3.45 o 
  -3  22   2       19.25       10.29      2.27 o 
  -2  22   2      531.61      546.34     11.68 o 
  -1  22   2      678.64      676.96     11.55 o 
   0  22   2      748.62      768.94     11.85 o 
   1  22   2       15.56       16.26      1.83 o 
   2  22   2       80.97       81.07      3.73 o 
   3  22   2      114.54      122.66      4.19 o 
   4  22   2      219.32      209.83      5.64 o 
   5  22   2       68.89       70.77      3.86 o 
   6  22   2        9.17        4.68      2.58 o 
   7  22   2      430.63      412.41     11.13 o 
   8  22   2       25.68       27.89      4.34 o 
   9  22   2       10.79        5.70      4.00 o 
  10  22   2        2.85        4.50      4.66 o 
 -11  23   2       19.10       21.13      4.00 o 
 -10  23   2        0.45       -1.48      2.44 o 
  -9  23   2        2.52        0.33      2.30 o 
  -8  23   2      120.16      116.83      5.69 o 
  -7  23   2       19.10       23.22      3.72 o 
  -6  23   2      349.19      340.58     17.13 o 
  -5  23   2       13.35       13.02      2.37 o 
  -4  23   2       88.76       82.94      5.00 o 
  -3  23   2      168.51      168.26      7.15 o 
  -2  23   2       12.88       10.16      2.95 o 
  -1  23   2      281.65      281.68      6.24 o 
   0  23   2        0.26        3.92      1.66 o 
   1  23   2      110.97      107.27      3.92 o 
   2  23   2      161.30      151.65      5.89 o 
   3  23   2        9.95        8.21      1.81 o 
   4  23   2       87.53       85.98      4.27 o 
   5  23   2        0.06        2.97      2.00 o 
   6  23   2       31.05       41.38      4.44 o 
   7  23   2      151.07      160.48      7.47 o 
   8  23   2        2.23        1.02      2.87 o 
   9  23   2        4.12        2.17      4.98 o 
 -10  24   2       39.24       38.11      5.94 o 
  -9  24   2        8.27       11.20      3.18 o 
  -8  24   2       27.93       21.75      3.70 o 
  -7  24   2        9.12        6.86      2.81 o 
  -6  24   2      118.43      129.06      5.36 o 
  -5  24   2        1.33       -1.47      1.79 o 
  -4  24   2        3.89        1.53      2.57 o 
  -3  24   2        0.01       -0.10      1.89 o 
  -2  24   2       91.90       78.59      6.11 o 
  -1  24   2      192.21      193.47      5.32 o 
   0  24   2      118.51      104.13      4.42 o 
   1  24   2        0.39       -0.91      1.54 o 
   2  24   2       90.60       91.93      6.81 o 
   3  24   2        0.41        2.65      1.80 o 
   4  24   2       12.30       12.19      2.27 o 
   5  24   2       12.57       14.00      2.66 o 
   6  24   2       11.10        9.96      4.90 o 
   7  24   2       20.94       16.66      5.50 o 
   8  24   2       25.57       27.26      4.50 o 
   9  24   2       38.73       36.15      6.26 o 
 -10  25   2        5.98        4.38      6.74 o 
  -9  25   2       20.47       17.76      3.63 o 
  -8  25   2        0.01        0.43      2.56 o 
  -7  25   2       17.51       18.50      4.44 o 
  -6  25   2        1.11       -0.73      2.02 o 
  -5  25   2      136.00      131.72      6.32 o 
  -4  25   2       42.17       47.55      5.93 o 
  -3  25   2       46.10       40.90      3.97 o 
  -2  25   2       29.25       24.15      3.35 o 
  -1  25   2      193.39      192.21      5.46 o 
   0  25   2       45.90       48.44      3.30 o 
   1  25   2       52.64       50.80      3.70 o 
   2  25   2        1.19        0.93      1.95 o 
   3  25   2      169.43      187.74      6.69 o 
   4  25   2       33.34       40.30      3.24 o 
   5  25   2        5.41        2.17      2.25 o 
   6  25   2        1.12       -1.39      3.48 o 
   7  25   2       17.87       15.96      5.74 o 
   8  25   2      130.26      137.98      8.48 o 
  -9  26   2       11.77        8.53      4.78 o 
  -8  26   2        0.15        2.04      2.76 o 
  -7  26   2        0.47       -0.11      2.59 o 
  -6  26   2        2.94        2.03      2.18 o 
  -5  26   2       28.38       18.38      4.03 o 
  -4  26   2       74.71       80.94      5.02 o 
  -3  26   2       52.92       54.47      4.58 o 
  -2  26   2      171.07      160.93      6.99 o 
  -1  26   2       66.51       59.06      4.17 o 
   0  26   2      177.00      190.08      5.73 o 
   1  26   2       52.11       55.91      3.90 o 
   2  26   2       46.56       49.87      3.48 o 
   3  26   2       46.67       59.43      4.24 o 
   4  26   2        0.79        1.50      1.92 o 
   5  26   2        7.24        6.08      2.96 o 
   6  26   2       51.53       54.06      7.20 o 
   7  26   2        0.00        3.38      4.83 o 
  -8  27   2        6.45        3.62      3.00 o 
  -7  27   2        3.13        3.22      2.89 o 
  -6  27   2        9.64       12.01      3.41 o 
  -5  27   2       71.59       74.96      4.92 o 
  -4  27   2        0.06        2.06      2.27 o 
  -3  27   2       34.56       33.55      6.74 o 
  -2  27   2       26.33       25.06      3.09 o 
  -1  27   2       54.35       60.87      4.33 o 
   0  27   2       68.00       73.63      4.47 o 
   1  27   2        1.24        0.13      2.35 o 
   2  27   2        1.93       -1.32      1.90 o 
   3  27   2       10.98       14.18      3.10 o 
   4  27   2       15.03       11.91      6.94 o 
   5  27   2       17.85       21.32      8.08 o 
   6  27   2        0.83        2.60      6.27 o 
  -7  28   2       50.76       41.57      5.01 o 
  -6  28   2        3.81        4.79      3.09 o 
  -5  28   2       14.76       17.66      3.91 o 
  -4  28   2        6.13        7.37      3.38 o 
  -3  28   2        8.49        4.62      3.21 o 
  -2  28   2        1.44        1.06      2.61 o 
  -1  28   2       23.55       17.49      5.79 o 
   0  28   2      204.83      209.65      9.53 o 
   1  28   2       16.94       19.18      4.18 o 
   2  28   2        0.00       -0.82      4.02 o 
   3  28   2        0.09        0.67      3.52 o 
   4  28   2       70.26       67.08     11.41 o 
   5  28   2       11.88        5.30      6.86 o 
   6  28   2        1.02       -0.12      6.44 o 
  -6  29   2       16.87       16.85      4.03 o 
  -5  29   2        1.69       -1.02      2.92 o 
  -4  29   2        0.32        5.30      3.21 o 
  -3  29   2       20.91       14.50      3.80 o 
  -2  29   2        0.00        0.49      2.91 o 
  -1  29   2        7.56        5.10      4.97 o 
   0  29   2        0.42        7.62      5.18 o 
   1  29   2        1.45       -3.42      4.16 o 
   2  29   2       11.89       15.64      5.71 o 
   4  29   2        1.07        4.92      6.72 o 
  -5  30   2        4.32        3.61      4.85 o 
  -4  30   2       59.25       62.79      7.44 o 
  -3  30   2       33.74       38.97      5.15 o 
  -2  30   2        8.31       14.17      4.81 o 
  -1  30   2        4.21        4.19      4.95 o 
   0  30   2       13.54       15.71      6.05 o 
  -2  31   2       68.56       68.11      9.71 o 
  -1  31   2        0.04        4.62      5.12 o 
 -16   1   3       76.87      102.39      6.45 o 
 -15   1   3       16.95       22.10      4.28 o 
 -14   1   3       59.56       50.87      5.34 o 
 -13   1   3       67.82       68.62      5.67 o 
 -12   1   3      318.08      317.96     15.78 o 
 -11   1   3        6.25       12.08      2.43 o 
 -10   1   3       10.02       14.75      2.44 o 
  -9   1   3      244.73      254.97      6.20 o 
  -6   1   3     2713.57     3138.42     61.15 o 
  -5   1   3      941.59     1011.37     14.81 o 
   0   1   3      609.62      845.72     10.08 o 
   1   1   3      154.12      163.83      4.33 o 
   2   1   3      700.03      734.93     11.77 o 
   3   1   3      166.79      169.47      4.66 o 
   4   1   3     2144.67     2223.18     16.67 o 
   5   1   3        0.74        6.63      0.74 o 
   6   1   3      235.31      254.52      3.29 o 
   7   1   3        4.83       -0.04      0.90 o 
   8   1   3      161.13      157.12      3.83 o 
   9   1   3      248.31      259.70      5.66 o 
  10   1   3       28.22       24.48      2.24 o 
  11   1   3        6.93        5.58      1.76 o 
  12   1   3       18.57       25.38      4.31 o 
  13   1   3       31.92       26.22      3.56 o 
  14   1   3       57.05       58.85      5.81 o 
 -16   2   3      151.80      162.39      7.64 o 
 -15   2   3       61.83       61.17      4.81 o 
 -14   2   3       23.65       18.63      3.74 o 
 -13   2   3      107.40       96.02      8.69 o 
 -12   2   3       11.40        8.55      2.58 o 
 -11   2   3      112.01      107.21      8.41 o 
 -10   2   3      384.44      348.82     11.88 o 
  -9   2   3      197.12      183.04      8.19 o 
  -8   2   3      290.74      282.99      7.54 o 
  -7   2   3       50.14       30.67      2.91 o 
  -6   2   3       74.41      110.70      4.17 o 
  -5   2   3     3328.74     3575.22     67.63 o 
  -1   2   3        1.73        0.13      0.61 o 
   1   2   3      220.47      243.24      4.34 o 
   2   2   3      244.95      232.20      4.93 o 
   3   2   3     1621.10     1623.64     17.12 o 
   4   2   3      200.32      243.74      3.06 o 
   5   2   3      478.81      480.16      4.95 o 
   6   2   3        4.89       -0.89      0.89 o 
   7   2   3       88.93       85.88      2.86 o 
   8   2   3       82.70       99.05      4.79 o 
   9   2   3        2.27        0.18      1.20 o 
  10   2   3       60.29       59.68      2.88 o 
  11   2   3        2.61        7.21      2.57 o 
  12   2   3        0.40       -1.73      1.73 o 
  13   2   3        4.88        7.83      3.81 o 
  14   2   3       26.25       31.26      6.79 o 
 -16   3   3        6.25        2.08      2.58 o 
 -15   3   3       61.07       67.34      5.08 o 
 -14   3   3      156.23      158.09      6.45 o 
 -13   3   3        8.68       10.28      2.86 o 
 -12   3   3       39.39       46.41      4.41 o 
 -11   3   3       28.01       29.64      3.41 o 
 -10   3   3        2.19        2.93      2.53 o 
  -9   3   3      890.92      868.94     13.48 o 
  -8   3   3     2895.95     2770.26     33.90 o 
  -7   3   3       34.38       47.36      1.94 o 
  -6   3   3     1870.77     1946.01     22.67 o 
  -5   3   3     5178.74     6052.63    116.42 o 
  -4   3   3     1004.86     1147.22     24.58 o 
  -3   3   3      437.76      386.76      9.87 o 
  -1   3   3       47.43       59.02      2.35 o 
   0   3   3     3045.39     3190.80     61.87 o 
   1   3   3     1486.47     1760.95     20.46 o 
   2   3   3      707.30      737.17      9.65 o 
   3   3   3      479.09      495.24      5.74 o 
   4   3   3       22.11       22.71      0.98 o 
   5   3   3        1.29        1.55      0.56 o 
   6   3   3      467.29      461.41      5.60 o 
   7   3   3       42.69       37.41      1.63 o 
   8   3   3       15.11       14.62      1.50 o 
   9   3   3        2.35        1.48      1.18 o 
  10   3   3       10.69        5.99      1.80 o 
  11   3   3        0.06       -1.50      1.50 o 
  12   3   3        5.26        5.94      2.07 o 
  13   3   3       33.03       33.62      4.25 o 
 -16   4   3        4.05        4.26      2.81 o 
 -15   4   3       56.80       47.74      4.39 o 
 -14   4   3       99.57      103.86      5.86 o 
 -13   4   3      112.31      109.98      7.79 o 
 -12   4   3      103.37       88.00      5.97 o 
 -11   4   3       75.66       84.44      6.39 o 
 -10   4   3      158.96      148.19      4.92 o 
  -9   4   3     1529.97     1448.25     20.15 o 
  -8   4   3       51.98       50.00      2.72 o 
  -7   4   3       99.72       61.66      2.09 o 
  -6   4   3        4.56       -0.05      0.72 o 
  -5   4   3      711.02      738.14     13.84 o 
  -4   4   3      190.35      255.11      5.17 o 
  -3   4   3       17.11       35.68      2.57 o 
  -2   4   3      449.04      469.24     13.88 o 
  -1   4   3     3928.47     4262.64     81.96 o 
   0   4   3     1977.02     2382.19     46.99 o 
   1   4   3     3268.29     3513.03     48.56 o 
   2   4   3     1602.49     1691.54     13.27 o 
   3   4   3      240.73      156.61      2.66 o 
   4   4   3      124.71      146.05      2.22 o 
   5   4   3        3.63        3.65      0.71 o 
   6   4   3       37.55       58.03      1.90 o 
   7   4   3      375.11      367.34      5.75 o 
   8   4   3        0.69        2.00      1.03 o 
   9   4   3        1.69        0.91      1.17 o 
  10   4   3        0.38        0.85      1.43 o 
  11   4   3      150.14      181.56      5.23 o 
  12   4   3        0.48       -0.58      2.12 o 
  13   4   3       24.83       14.80      7.12 o 
 -16   5   3       61.55       60.86      5.17 o 
 -15   5   3       27.17       17.25      3.19 o 
 -14   5   3        0.27        0.97      2.23 o 
 -13   5   3       12.11        9.79      2.42 o 
 -12   5   3        5.86        6.42      2.01 o 
 -11   5   3        9.55       10.55      1.76 o 
 -10   5   3      126.11      116.94      3.78 o 
  -9   5   3       74.27       57.87      2.71 o 
  -8   5   3       85.67       67.04      2.23 o 
  -7   5   3      250.16      262.11      3.61 o 
  -6   5   3      765.79      791.36      9.17 o 
  -5   5   3      904.97      997.96     12.02 o 
  -4   5   3      892.77      914.29     11.66 o 
  -3   5   3        8.97        8.44      1.36 o 
  -2   5   3        1.08        0.55      0.38 o 
  -1   5   3      117.35      174.24      5.66 o 
   0   5   3     1899.38     2049.81     20.43 o 
   1   5   3      166.89      216.17      8.06 o 
   2   5   3      550.86      562.67      5.37 o 
   3   5   3      799.56      815.80      7.91 o 
   4   5   3      569.39      585.67      5.56 o 
   5   5   3      443.02      470.41      4.80 o 
   6   5   3       96.87      110.56      2.39 o 
   7   5   3      235.47      192.86      3.30 o 
   8   5   3      492.09      435.04      6.17 o 
   9   5   3      337.29      312.54      5.75 o 
  10   5   3      182.75      184.88      4.65 o 
  11   5   3      115.66      118.40      4.68 o 
  12   5   3        9.73        9.24      2.24 o 
  13   5   3       46.31       52.10     10.25 o 
  14   5   3       40.94       51.69     10.83 o 
 -16   6   3        0.01       -2.44      2.44 o 
 -15   6   3        8.44        4.60      2.64 o 
 -14   6   3      336.99      360.02      9.65 o 
 -13   6   3       81.39       85.99      5.09 o 
 -12   6   3       45.81       56.16      3.49 o 
 -11   6   3       15.20       15.75      4.26 o 
 -10   6   3       50.08       47.81      4.05 o 
  -9   6   3      832.72      780.20      9.63 o 
  -8   6   3      147.12      109.22      3.28 o 
  -7   6   3      399.77      416.20      5.65 o 
  -6   6   3     1515.10     1548.62     20.02 o 
  -5   6   3     2731.96     2965.59     29.39 o 
  -4   6   3      113.35      168.95      6.92 o 
  -3   6   3     1761.30     1913.80     22.30 o 
  -2   6   3      409.73      401.85      6.89 o 
  -1   6   3      655.83      606.72     14.15 o 
   0   6   3     1110.27     1264.51     26.88 o 
   1   6   3     3330.00     3802.39     33.43 o 
   2   6   3       57.40       91.35      1.68 o 
   3   6   3      588.88      578.38      5.76 o 
   4   6   3       32.68       27.32      1.09 o 
   5   6   3       36.90       48.75      1.62 o 
   6   6   3       67.12       66.60      2.05 o 
   7   6   3      135.88      138.41      3.10 o 
   8   6   3      586.43      567.23      7.81 o 
   9   6   3       26.73       19.30      2.60 o 
  10   6   3      168.89      156.31      4.77 o 
  11   6   3      351.24      367.51      7.67 o 
  12   6   3       15.25       15.27      2.87 o 
  13   6   3      146.94      168.54     16.80 o 
  14   6   3       26.79       28.33      8.94 o 
 -16   7   3       59.59       68.65      5.60 o 
 -15   7   3        2.21        2.37      2.53 o 
 -14   7   3       39.41       38.12      6.76 o 
 -13   7   3      418.42      425.80      8.98 o 
 -12   7   3       25.53       25.26      2.62 o 
 -11   7   3      884.11      894.31     13.16 o 
 -10   7   3      100.47       84.09      3.07 o 
  -9   7   3       15.17       14.66      1.51 o 
  -8   7   3      838.78      836.94      8.93 o 
  -7   7   3      535.55      571.41      9.04 o 
  -6   7   3      133.42      126.94      5.35 o 
  -5   7   3      181.40      190.61      4.77 o 
  -4   7   3      180.22      163.18      3.05 o 
  -3   7   3      528.61      562.95      6.80 o 
  -2   7   3      546.44      614.35      8.29 o 
  -1   7   3      947.17      922.27     20.40 o 
   0   7   3      525.39      562.63      8.78 o 
   1   7   3       13.33       23.30      1.44 o 
   2   7   3      176.22      219.98      3.21 o 
   3   7   3      519.89      525.20      4.81 o 
   4   7   3       10.82        7.01      0.83 o 
   5   7   3       14.86       17.53      1.09 o 
   6   7   3       68.61       83.86      2.23 o 
   7   7   3      161.59      140.93      3.09 o 
   8   7   3        0.27        0.30      1.13 o 
   9   7   3       12.66       15.00      1.88 o 
  10   7   3      720.12      725.36     14.31 o 
  11   7   3        1.19        2.38      3.51 o 
  12   7   3       14.83       18.38      3.00 o 
  13   7   3       23.11       31.66      5.84 o 
 -16   8   3        4.11        7.19      3.35 o 
 -15   8   3        0.08        2.79      2.47 o 
 -14   8   3        1.52        6.06      3.64 o 
 -13   8   3        1.79        0.88      1.80 o 
 -12   8   3        0.21       -0.63      1.79 o 
 -11   8   3       54.06       53.34      2.95 o 
 -10   8   3      319.33      318.10      5.03 o 
  -9   8   3      163.80      157.12      3.80 o 
  -8   8   3       16.49       15.97      1.48 o 
  -7   8   3      231.39      243.83      4.88 o 
  -6   8   3      147.78      122.61      4.21 o 
  -5   8   3      581.66      563.79      7.07 o 
  -4   8   3      158.55      211.00      3.28 o 
  -3   8   3      821.62      867.03      9.79 o 
  -2   8   3      759.51      981.48     12.90 o 
  -1   8   3     5346.34     5933.15     71.60 o 
   0   8   3      399.31      445.24      4.44 o 
   1   8   3     1474.89     1740.01     16.53 o 
   2   8   3     1787.73     2054.64     16.20 o 
   3   8   3      126.72      116.22      1.92 o 
   4   8   3       26.13       28.89      1.30 o 
   5   8   3      515.44      500.33      5.89 o 
   6   8   3       60.52       76.80      2.59 o 
   7   8   3      349.17      338.04      5.57 o 
   8   8   3      108.61      103.38      2.90 o 
   9   8   3      499.78      476.49      8.03 o 
  10   8   3      391.11      354.83      7.92 o 
  11   8   3      108.83      118.58      6.29 o 
  12   8   3       79.98       81.48      6.90 o 
  13   8   3       28.39       44.09      6.44 o 
 -16   9   3        2.74        2.70      5.47 o 
 -15   9   3       50.89       56.35      4.88 o 
 -14   9   3      104.43      109.01      5.42 o 
 -13   9   3        1.90        2.77      1.71 o 
 -12   9   3        2.21        1.40      1.52 o 
 -11   9   3       32.76       22.29      2.16 o 
 -10   9   3       15.87       13.13      1.41 o 
  -9   9   3      167.05      152.79      3.44 o 
  -8   9   3      178.12      180.00      3.95 o 
  -7   9   3        0.19        1.97      1.08 o 
  -6   9   3       12.89       13.88      1.60 o 
  -5   9   3      297.76      329.56      4.53 o 
  -4   9   3     1551.21     1603.82     15.42 o 
  -3   9   3      103.61       65.80      1.90 o 
  -2   9   3     1881.50     1878.35     22.80 o 
  -1   9   3     2638.06     3012.02     29.86 o 
   0   9   3     1067.04     1134.39      9.55 o 
   1   9   3     2991.85     2970.93     24.60 o 
   2   9   3       19.35        4.04      0.66 o 
   3   9   3      555.76      503.70      4.80 o 
   4   9   3       79.38       76.81      1.82 o 
   5   9   3       55.82       58.29      1.82 o 
   6   9   3        1.92        1.42      0.98 o 
   7   9   3       17.26       15.43      1.56 o 
   8   9   3       22.21       25.09      1.89 o 
   9   9   3       27.92       24.97      3.15 o 
  10   9   3        4.32        0.76      2.41 o 
  11   9   3       13.50       14.87      3.28 o 
  12   9   3       29.53       31.06      6.87 o 
  13   9   3       67.56       78.07      8.11 o 
 -16  10   3        0.48        1.61      5.05 o 
 -15  10   3       15.44       19.88      4.08 o 
 -14  10   3        0.25        0.75      2.13 o 
 -13  10   3      126.33      112.51      5.20 o 
 -12  10   3        6.38        5.29      1.99 o 
 -11  10   3        3.98        5.04      2.38 o 
 -10  10   3       12.67        8.85      1.51 o 
  -9  10   3       64.65       63.91      2.90 o 
  -8  10   3        4.24        2.73      1.26 o 
  -7  10   3      104.70       95.47      3.91 o 
  -6  10   3       27.04       25.77      1.74 o 
  -5  10   3       33.42       32.17      1.60 o 
  -4  10   3      307.96      348.66      4.89 o 
  -3  10   3      530.89      538.07      6.54 o 
  -2  10   3      962.49     1102.89     10.92 o 
  -1  10   3      250.49      287.33      3.64 o 
   0  10   3      605.85      640.35      6.14 o 
   1  10   3        1.93        6.15      0.97 o 
   2  10   3      241.35      261.03      3.19 o 
   3  10   3      207.77      157.34      2.71 o 
   4  10   3      244.60      236.96      3.55 o 
   5  10   3      118.20      131.64      2.68 o 
   6  10   3        4.21        2.83      1.04 o 
   7  10   3        1.13        2.56      1.28 o 
   8  10   3       35.22       34.97      2.62 o 
   9  10   3       90.31      104.34      5.33 o 
  10  10   3       47.37       39.78      4.02 o 
  11  10   3      180.94      160.24     10.33 o 
  12  10   3       25.90       40.36      8.05 o 
  13  10   3        9.99       11.14      4.60 o 
 -15  11   3      104.20      110.37      7.72 o 
 -14  11   3        1.31       -1.60      2.29 o 
 -13  11   3        0.52       -1.94      1.94 o 
 -12  11   3      246.89      242.50      7.96 o 
 -11  11   3       16.47       22.44      2.93 o 
 -10  11   3      207.04      202.06      4.97 o 
  -9  11   3       43.41       43.62      3.69 o 
  -8  11   3       43.14       37.73      2.28 o 
  -7  11   3        0.57        1.99      1.15 o 
  -6  11   3       53.16       49.46      1.97 o 
  -5  11   3        8.75       12.62      1.20 o 
  -4  11   3       96.98       89.81      3.02 o 
  -3  11   3     1344.71     1617.57     17.74 o 
  -2  11   3      478.39      487.57      6.35 o 
  -1  11   3        0.31        1.69      0.53 o 
   0  11   3     1703.94     1761.54     14.35 o 
   1  11   3     3080.43     3153.53     24.64 o 
   2  11   3        1.41        2.08      0.56 o 
   3  11   3      268.53      267.11      4.01 o 
   4  11   3      842.41      771.00      7.69 o 
   5  11   3        0.99       -0.26      0.77 o 
   6  11   3      320.88      329.63      5.41 o 
   7  11   3       60.79       69.07      2.95 o 
   8  11   3       73.59       69.58      3.76 o 
   9  11   3       35.21       28.43      2.82 o 
  10  11   3      128.45      142.83      6.54 o 
  11  11   3      121.95      138.86      8.48 o 
  12  11   3       40.11       59.86      7.23 o 
  13  11   3       69.31       72.68     11.76 o 
 -15  12   3       20.61       22.19      4.68 o 
 -14  12   3       14.61       13.86      2.71 o 
 -13  12   3       18.11       21.75      5.09 o 
 -12  12   3        0.01       -0.40      2.14 o 
 -11  12   3      163.35      164.96      4.54 o 
 -10  12   3        9.57       10.44      1.41 o 
  -9  12   3        6.80        8.78      1.32 o 
  -8  12   3      454.69      410.64     14.34 o 
  -7  12   3      116.76      119.06      3.58 o 
  -6  12   3      364.88      314.12      5.00 o 
  -5  12   3        0.38        0.57      0.85 o 
  -4  12   3       31.71       27.28      1.30 o 
  -3  12   3        2.27        4.59      0.82 o 
  -2  12   3        9.90        7.53      0.99 o 
  -1  12   3       30.67       25.85      1.21 o 
   0  12   3       31.92       42.35      1.68 o 
   1  12   3       23.96       13.06      1.01 o 
   2  12   3      579.84      538.91      5.03 o 
   3  12   3      114.97      104.04      2.40 o 
   4  12   3      447.08      411.75      5.15 o 
   5  12   3       22.09       20.19      1.41 o 
   6  12   3        7.09       10.03      1.34 o 
   7  12   3      429.50      391.03      6.74 o 
   8  12   3       32.68       30.96      2.33 o 
   9  12   3        1.16        2.17      2.14 o 
  10  12   3      153.99      149.84      6.77 o 
  11  12   3      183.88      183.30      7.81 o 
  12  12   3      118.71      152.46     10.63 o 
  13  12   3        1.04        0.10      3.97 o 
 -15  13   3       73.37       80.54      5.95 o 
 -14  13   3       12.35       15.04      3.28 o 
 -13  13   3        0.24        0.86      1.97 o 
 -12  13   3       40.59       38.04      3.29 o 
 -11  13   3       38.87       39.72      2.80 o 
 -10  13   3        1.10        1.38      1.10 o 
  -9  13   3      179.56      152.39      4.99 o 
  -8  13   3      185.75      207.68      4.02 o 
  -7  13   3      269.65      233.30      5.01 o 
  -6  13   3      638.75      641.60      8.49 o 
  -5  13   3       31.44       33.88      1.48 o 
  -4  13   3     1337.08     1410.39     13.08 o 
  -3  13   3      197.90      179.75      3.46 o 
  -2  13   3      256.84      258.21      3.99 o 
  -1  13   3        5.05        3.78      0.84 o 
   0  13   3      415.35      383.56      6.09 o 
   1  13   3       14.51        6.46      0.77 o 
   2  13   3      149.58      129.76      3.07 o 
   3  13   3      158.84      172.24      3.29 o 
   4  13   3       46.45       52.01      2.58 o 
   5  13   3       31.86       34.01      1.88 o 
   6  13   3      255.89      245.25      4.46 o 
   7  13   3       96.13      109.31      3.68 o 
   8  13   3       11.23       10.03      1.71 o 
   9  13   3        1.80        2.42      2.35 o 
  10  13   3      136.78      144.95      6.69 o 
  11  13   3        2.03        6.92      3.08 o 
  12  13   3      205.52      204.58     22.33 o 
 -15  14   3        3.70       -1.30      6.01 o 
 -14  14   3       79.78       84.90      5.85 o 
 -13  14   3      125.16      131.06      6.57 o 
 -12  14   3      147.90      145.61      5.43 o 
 -11  14   3       52.52       45.08      2.85 o 
 -10  14   3        0.25        0.77      1.23 o 
  -9  14   3       42.43       45.96      2.46 o 
  -8  14   3      223.11      198.44      4.11 o 
  -7  14   3      271.89      270.77      4.08 o 
  -6  14   3      955.04      885.68      9.34 o 
  -5  14   3      137.89      144.73      2.94 o 
  -4  14   3      146.85      128.94      2.92 o 
  -3  14   3      713.03      687.52      7.43 o 
  -2  14   3     1244.42     1310.89     13.66 o 
  -1  14   3      535.54      522.96      5.94 o 
   0  14   3        0.62        1.10      0.66 o 
   1  14   3      795.82      847.19      7.86 o 
   2  14   3       82.70       65.50      2.37 o 
   3  14   3     1106.56     1033.81      9.51 o 
   4  14   3      135.64      136.68      3.12 o 
   5  14   3        1.39        0.68      0.95 o 
   6  14   3       56.79       51.23      2.60 o 
   7  14   3      220.13      210.57      4.99 o 
   8  14   3       44.74       46.67      2.86 o 
   9  14   3       80.02       77.77      5.28 o 
  10  14   3        1.03        1.60      2.55 o 
  11  14   3        9.29        6.67      4.02 o 
  12  14   3        5.86        1.73      3.97 o 
 -14  15   3        0.00       -0.60      3.15 o 
 -13  15   3       11.29       13.03      2.76 o 
 -12  15   3        5.15        5.39      2.27 o 
 -11  15   3        0.09        0.20      1.38 o 
 -10  15   3      154.80      159.82      4.49 o 
  -9  15   3      198.43      191.37      4.60 o 
  -8  15   3      331.49      336.04      6.02 o 
  -7  15   3     2206.64     2091.59     19.25 o 
  -6  15   3     2777.75     2687.22     26.64 o 
  -5  15   3       12.47        7.79      1.18 o 
  -4  15   3      171.17      173.71      3.55 o 
  -3  15   3       94.63       88.77      2.93 o 
  -2  15   3      147.50      156.06      3.18 o 
  -1  15   3      205.30      195.04      3.17 o 
   0  15   3        0.18       -0.33      0.64 o 
   1  15   3      336.52      315.39      4.69 o 
   2  15   3        0.29        0.11      1.01 o 
   3  15   3       84.78       81.51      2.62 o 
   4  15   3       11.74       12.66      1.47 o 
   5  15   3       11.76       11.51      1.40 o 
   6  15   3       13.28        9.09      1.55 o 
   7  15   3       97.17      112.25      3.58 o 
   8  15   3       26.61       30.32      3.91 o 
   9  15   3        4.02        5.18      2.60 o 
  10  15   3        8.45       11.76      3.11 o 
  11  15   3       50.29       50.36      6.90 o 
  12  15   3        0.53       -1.84      4.49 o 
 -14  16   3        0.22        1.73      3.26 o 
 -13  16   3        4.44        4.71      5.00 o 
 -12  16   3      164.96      175.51      6.23 o 
 -11  16   3       39.35       40.66      2.66 o 
 -10  16   3        0.31        0.35      1.55 o 
  -9  16   3       49.62       49.58      2.88 o 
  -8  16   3      134.93      143.81      4.08 o 
  -7  16   3       36.58       53.06      2.35 o 
  -6  16   3      305.58      273.59      4.85 o 
  -5  16   3      188.33      186.92      3.86 o 
  -4  16   3       23.44       22.23      1.82 o 
  -3  16   3       69.43       68.54      2.67 o 
  -2  16   3      145.77      142.69      4.47 o 
  -1  16   3        0.20        1.81      0.79 o 
   0  16   3       15.68       16.78      1.17 o 
   1  16   3      259.94      242.57      4.18 o 
   2  16   3      274.09      284.65      4.68 o 
   3  16   3       21.80       16.17      1.55 o 
   4  16   3       14.79        9.94      1.40 o 
   5  16   3      165.92      176.29      4.38 o 
   6  16   3        6.45        1.67      1.32 o 
   7  16   3        0.09       -0.95      1.28 o 
   8  16   3       97.48       99.45      4.46 o 
   9  16   3        7.47        5.41      3.08 o 
  10  16   3        3.92       -0.94      2.65 o 
  11  16   3        4.34        1.25      3.88 o 
  12  16   3        0.00        2.49      4.73 o 
 -14  17   3       61.11       64.07     16.38 o 
 -13  17   3        0.33       -1.28      3.55 o 
 -12  17   3      152.95      151.39      6.92 o 
 -11  17   3        7.33        6.95      1.88 o 
 -10  17   3      240.69      223.40      6.09 o 
  -9  17   3        1.16       -0.05      1.52 o 
  -8  17   3       14.59       16.02      1.96 o 
  -7  17   3       84.73       76.23      2.94 o 
  -6  17   3       41.35       37.27      2.86 o 
  -5  17   3      154.56      151.50      4.04 o 
  -4  17   3       39.48       41.96      2.43 o 
  -3  17   3       20.07       18.35      2.19 o 
  -2  17   3        1.12        2.36      1.02 o 
  -1  17   3      193.57      194.93      3.26 o 
   0  17   3       12.32       14.29      1.36 o 
   1  17   3        5.08        2.28      1.03 o 
   2  17   3       11.34       13.06      1.44 o 
   3  17   3        4.41        3.15      1.16 o 
   4  17   3      144.06      130.44      4.05 o 
   5  17   3      175.75      186.67      4.83 o 
   6  17   3        0.30       -1.20      1.34 o 
   7  17   3      102.97      111.91      3.75 o 
   8  17   3       31.04       32.09      2.98 o 
   9  17   3        5.19        5.69      3.25 o 
  10  17   3       34.58       34.95      4.22 o 
  11  17   3       27.46       36.73      6.14 o 
 -13  18   3       18.63       21.74      4.64 o 
 -12  18   3       28.25       27.90      4.86 o 
 -11  18   3        0.02       -1.46      1.46 o 
 -10  18   3       37.71       36.07      3.21 o 
  -9  18   3       59.81       59.25      3.68 o 
  -8  18   3       12.98        8.24      2.14 o 
  -7  18   3       52.13       46.93      2.64 o 
  -6  18   3      167.70      170.99      4.48 o 
  -5  18   3      154.43      140.03      4.00 o 
  -4  18   3        0.32        0.52      1.19 o 
  -3  18   3        5.59        4.35      1.60 o 
  -2  18   3      191.06      187.26      4.04 o 
  -1  18   3      307.11      287.06      4.57 o 
   0  18   3      125.74      139.14      3.27 o 
   1  18   3       15.90       11.68      1.41 o 
   2  18   3       63.37       66.74      2.73 o 
   3  18   3      734.36      780.56      9.28 o 
   4  18   3        1.90        0.32      1.34 o 
   5  18   3      176.44      183.39      6.22 o 
   6  18   3      119.35      111.90      4.79 o 
   7  18   3       15.93       22.57      3.17 o 
   8  18   3        0.67       -1.78      1.78 o 
   9  18   3       46.59       44.69      6.30 o 
  10  18   3       61.95       70.06      7.54 o 
  11  18   3        1.23       -3.59      3.59 o 
 -13  19   3       30.72       32.35      8.64 o 
 -12  19   3       50.38       55.49      6.43 o 
 -11  19   3      141.72      137.68      4.94 o 
 -10  19   3      170.38      177.69      5.91 o 
  -9  19   3       16.42       18.04      2.50 o 
  -8  19   3       92.09       81.73      4.24 o 
  -7  19   3      998.88      938.59     12.06 o 
  -6  19   3        4.40        6.15      1.63 o 
  -5  19   3        8.17        8.44      2.03 o 
  -4  19   3      229.87      222.95      5.15 o 
  -3  19   3      334.66      314.03      6.60 o 
  -2  19   3      169.14      161.33      4.39 o 
  -1  19   3       47.10       40.43      2.43 o 
   0  19   3        0.24        0.37      1.00 o 
   1  19   3      113.69      107.04      3.22 o 
   2  19   3      571.79      537.69     10.88 o 
   3  19   3       49.36       51.81      3.08 o 
   4  19   3       14.56       12.35      1.91 o 
   5  19   3       65.08       60.70      3.89 o 
   6  19   3       16.08       12.63      2.39 o 
   7  19   3        4.03        3.08      1.80 o 
   8  19   3       92.93       81.62      5.47 o 
   9  19   3       17.56       22.57      8.51 o 
  10  19   3        2.63       -3.32      4.21 o 
  11  19   3       31.95       39.76      6.47 o 
 -13  20   3        0.06        7.40      6.85 o 
 -12  20   3        0.36       -2.90      2.90 o 
 -11  20   3       43.97       43.92      3.72 o 
 -10  20   3       79.14       77.12      6.04 o 
  -9  20   3       39.37       42.07      3.49 o 
  -8  20   3       16.25       16.06      2.47 o 
  -7  20   3       60.93       64.12      4.64 o 
  -6  20   3       17.66       15.19      2.04 o 
  -5  20   3       48.40       44.05      2.83 o 
  -4  20   3       50.96       46.00      2.82 o 
  -3  20   3      775.12      741.00     10.85 o 
  -2  20   3      144.76      142.69      4.49 o 
  -1  20   3       66.16       68.31      3.17 o 
   0  20   3       59.90       63.14      3.61 o 
   1  20   3       16.14       15.09      1.67 o 
   2  20   3       67.41       80.00      3.18 o 
   3  20   3       13.10       14.75      1.85 o 
   4  20   3       13.73       12.32      2.15 o 
   5  20   3      115.59      114.35      7.27 o 
   6  20   3        4.32        3.98      2.07 o 
   7  20   3       10.21        9.34      2.17 o 
   8  20   3        5.05        5.95      2.68 o 
   9  20   3        9.34       12.98      4.45 o 
  10  20   3       12.87       20.20      5.33 o 
 -12  21   3       46.50       53.65      7.19 o 
 -11  21   3       66.45       62.18      4.30 o 
 -10  21   3      160.51      182.87      8.96 o 
  -9  21   3        1.81        4.46      2.22 o 
  -8  21   3        4.04        3.78      2.00 o 
  -7  21   3      190.77      195.98      6.92 o 
  -6  21   3      101.49       98.08      3.88 o 
  -5  21   3       58.46       47.00      3.56 o 
  -4  21   3      612.97      603.55      9.71 o 
  -3  21   3       59.88       44.12      4.01 o 
  -2  21   3      171.15      164.69      4.96 o 
  -1  21   3      196.92      210.65      5.04 o 
   0  21   3       75.85       65.43      4.09 o 
   1  21   3       60.11       53.58      2.73 o 
   2  21   3       66.24       65.81      3.31 o 
   3  21   3       27.94       27.25      2.28 o 
   4  21   3      169.61      161.91      8.66 o 
   5  21   3       40.74       42.04      3.49 o 
   6  21   3        0.00       -0.13      1.87 o 
   7  21   3        1.72        2.76      1.91 o 
   8  21   3       51.19       59.47      5.68 o 
   9  21   3       32.41       49.61      6.76 o 
  10  21   3        0.77        1.83      3.95 o 
 -12  22   3        3.34        5.61      3.67 o 
 -11  22   3       37.55       32.85      3.49 o 
 -10  22   3      199.39      202.19      7.91 o 
  -9  22   3        9.17        7.23      3.11 o 
  -8  22   3       25.80       21.34      2.84 o 
  -7  22   3        1.31       -0.10      1.89 o 
  -6  22   3       32.18       39.04      2.76 o 
  -5  22   3        5.48        6.33      1.76 o 
  -4  22   3      110.84      103.77      3.96 o 
  -3  22   3        0.69        2.08      1.81 o 
  -2  22   3      210.65      221.46      7.47 o 
  -1  22   3      116.04      103.41      4.13 o 
   0  22   3      848.86      866.28     12.00 o 
   1  22   3       29.75       38.36      3.08 o 
   2  22   3       76.71       85.98      3.69 o 
   3  22   3       25.06       32.31      2.52 o 
   4  22   3        0.02       -0.59      1.84 o 
   5  22   3        0.45       -0.29      1.88 o 
   6  22   3        9.36       15.74      2.68 o 
   7  22   3        0.02        0.35      1.94 o 
   8  22   3        0.12       -2.56      2.56 o 
   9  22   3       11.52       14.02      6.19 o 
 -11  23   3       11.72       14.99      2.97 o 
 -10  23   3       61.50       60.78      5.15 o 
  -9  23   3       91.76       88.41      5.57 o 
  -8  23   3        9.80       10.58      2.47 o 
  -7  23   3      221.15      213.66      6.34 o 
  -6  23   3        0.03       -1.46      1.46 o 
  -5  23   3        4.45        2.91      2.03 o 
  -4  23   3       71.49       71.86      4.65 o 
  -3  23   3        4.21        3.25      2.06 o 
  -2  23   3       79.84       75.87      4.82 o 
  -1  23   3       18.53       20.64      2.27 o 
   0  23   3      110.95      112.81      4.86 o 
   1  23   3       42.33       43.34      2.85 o 
   2  23   3       74.53       72.46      4.14 o 
   3  23   3       38.19       36.51      3.01 o 
   4  23   3        3.37        1.54      1.99 o 
   5  23   3        7.36        6.53      2.92 o 
   6  23   3        3.58        1.49      2.11 o 
   7  23   3       35.79       39.59      4.03 o 
   8  23   3       62.61       58.96      8.49 o 
   9  23   3       51.57       57.52     10.05 o 
 -11  24   3       46.36       58.00     11.86 o 
 -10  24   3       91.70      103.62      6.64 o 
  -9  24   3       66.09       67.32      5.48 o 
  -8  24   3        3.71        5.45      2.31 o 
  -7  24   3        3.74        3.95      2.65 o 
  -6  24   3        1.00        2.16      2.01 o 
  -5  24   3       13.64       18.09      2.90 o 
  -4  24   3       33.88       35.31      3.54 o 
  -3  24   3        7.55       10.72      2.51 o 
  -2  24   3       53.04       42.94      3.93 o 
  -1  24   3       44.36       48.28      3.54 o 
   0  24   3       39.37       38.77      2.99 o 
   1  24   3       83.31       84.60      4.11 o 
   2  24   3       68.87       80.51      4.06 o 
   3  24   3        8.68        4.21      2.08 o 
   4  24   3       52.92       53.71      5.12 o 
   5  24   3        3.82        5.72      2.31 o 
   6  24   3       17.16       21.93      3.79 o 
   7  24   3       31.64       33.00      4.82 o 
   8  24   3       10.57        9.06      4.15 o 
 -10  25   3       23.05       26.82      5.15 o 
  -9  25   3       25.16       22.58      3.89 o 
  -8  25   3        0.02        0.20      2.39 o 
  -7  25   3        0.09       -2.11      2.40 o 
  -6  25   3       10.22       14.06      2.63 o 
  -5  25   3       41.30       43.43      3.96 o 
  -4  25   3        8.45        8.00      2.53 o 
  -3  25   3       81.44       78.28      5.15 o 
  -2  25   3       22.25       22.78      3.24 o 
  -1  25   3        3.35        3.23      1.99 o 
   0  25   3       75.35       65.40      4.08 o 
   1  25   3       44.80       52.96      3.78 o 
   2  25   3       34.22       38.73      3.12 o 
   3  25   3        0.04        0.52      1.93 o 
   4  25   3        4.61        6.74      2.68 o 
   5  25   3        0.77       -2.76      5.13 o 
   6  25   3       16.35       10.51      6.62 o 
   7  25   3       10.42        7.38      6.45 o 
  -9  26   3       35.38       38.58      4.62 o 
  -8  26   3        1.46        2.01      2.69 o 
  -7  26   3        0.75       -0.95      2.56 o 
  -6  26   3       89.22       87.93      5.01 o 
  -5  26   3       57.40       60.02      4.32 o 
  -4  26   3        0.34        2.71      2.32 o 
  -3  26   3        3.63        0.00      2.18 o 
  -2  26   3       37.59       42.03      4.79 o 
  -1  26   3       24.10       19.80      3.47 o 
   0  26   3      578.05      571.97     11.81 o 
   1  26   3      175.21      162.84      5.68 o 
   2  26   3        2.50        7.06      2.66 o 
   3  26   3        3.76        3.55      2.58 o 
   4  26   3       26.04       20.89      4.46 o 
   5  26   3        9.10        6.07      6.33 o 
   6  26   3       22.76       37.18      9.22 o 
   7  26   3       23.58       18.72      8.04 o 
  -8  27   3       24.91       29.09      4.41 o 
  -7  27   3       68.57       53.54      7.23 o 
  -6  27   3        5.04        5.20      3.03 o 
  -5  27   3       55.07       55.44      4.25 o 
  -4  27   3        0.08       -0.69      2.29 o 
  -3  27   3      137.32      137.95      6.73 o 
  -2  27   3        8.13        5.92      2.96 o 
  -1  27   3       25.49       25.81      5.34 o 
   0  27   3        2.40        2.71      2.48 o 
   1  27   3        5.34        5.96      2.65 o 
   2  27   3       13.36        8.22      2.71 o 
   3  27   3       16.79       20.15      7.47 o 
   4  27   3        0.02       -1.03      5.92 o 
   5  27   3      151.09      156.93     16.40 o 
   6  27   3       41.12       49.68     10.50 o 
  -7  28   3       32.78       34.51      6.38 o 
  -6  28   3       32.95       37.81      4.77 o 
  -5  28   3       70.12       73.11      6.22 o 
  -4  28   3       95.29       93.00      6.81 o 
  -3  28   3       65.61       68.07      6.88 o 
  -2  28   3        0.00       -2.80      2.80 o 
  -1  28   3        0.67       -0.09      2.45 o 
   0  28   3       72.41       72.86      6.62 o 
   1  28   3       15.44       18.46      6.27 o 
   4  28   3       34.57       50.99     10.63 o 
   5  28   3       97.72      121.86     14.96 o 
  -6  29   3       29.59       35.27      4.83 o 
  -5  29   3        1.90        1.96      3.05 o 
  -4  29   3        9.31        6.76      3.30 o 
  -3  29   3        0.01        1.32      3.36 o 
  -2  29   3        0.00       -3.07      3.07 o 
  -1  29   3       70.23       97.09     10.81 o 
   0  29   3       34.94       34.65      7.39 o 
   1  29   3       79.49       95.70     10.83 o 
   4  29   3       27.64       32.14      9.19 o 
  -5  30   3        0.44        4.51      5.49 o 
  -4  30   3        6.64       10.08      3.82 o 
  -3  30   3       22.80       24.72      4.43 o 
  -2  30   3        0.16       -0.45      4.38 o 
  -1  30   3        4.20        8.92      5.47 o 
   0  30   3       21.95       17.97      6.40 o 
 -17   0   4      722.91      784.72     27.35 o 
 -16   0   4        0.28        4.48      4.56 o 
 -15   0   4      202.06      197.90     12.99 o 
 -14   0   4      199.50      196.13     12.20 o 
 -13   0   4       23.04       34.97      5.92 o 
 -12   0   4       62.92       58.58      6.60 o 
 -11   0   4     1174.05     1121.43     29.11 o 
 -10   0   4      676.44      631.20     18.22 o 
  -9   0   4       42.39       25.95      3.53 o 
  -7   0   4     4413.79     4334.25     84.18 o 
  -6   0   4       79.34      114.14      4.19 o 
  -5   0   4      288.39      321.51      7.50 o 
   0   0   4     2212.79     2300.63     31.78 o 
   1   0   4      461.43      380.43      6.87 o 
   2   0   4      427.34      359.32      9.85 o 
   3   0   4      148.33      165.75      4.14 o 
   4   0   4      168.33      135.42      3.30 o 
   5   0   4     2609.28     2609.40     28.02 o 
   6   0   4       49.26       34.11      2.10 o 
   7   0   4       22.03       18.94      2.46 o 
   8   0   4       43.65       50.14      3.78 o 
   9   0   4      738.52      730.59     14.21 o 
  10   0   4       45.50       66.03      5.91 o 
  11   0   4      217.29      234.46      8.05 o 
  12   0   4        9.34        9.45      2.99 o 
  13   0   4        1.12        1.50      4.36 o 
 -17   1   4       47.52       55.08      6.80 o 
 -16   1   4       20.19       28.86      3.85 o 
 -15   1   4       11.36       12.61      3.58 o 
 -14   1   4        7.93        9.79      5.04 o 
 -13   1   4      114.53      113.95      6.54 o 
 -12   1   4        1.36       -1.68      1.68 o 
 -11   1   4       61.08       58.75      4.35 o 
 -10   1   4      490.60      491.21     27.07 o 
  -9   1   4      875.66      787.77     14.29 o 
  -8   1   4      177.63      159.51      6.37 o 
  -7   1   4       26.74       45.76      2.99 o 
  -6   1   4       47.33       75.66      2.31 o 
  -5   1   4      565.61      600.24     13.45 o 
  -4   1   4      632.95      674.73     14.43 o 
   0   1   4     1147.81     1148.57     13.83 o 
   1   1   4      360.09      397.19     18.58 o 
   2   1   4      624.95      666.50     13.44 o 
   3   1   4     1033.86     1167.00      9.54 o 
   4   1   4      554.52      629.85      6.09 o 
   5   1   4      298.38      311.99      4.02 o 
   6   1   4       40.44       44.81      1.64 o 
   7   1   4       98.05      102.26      3.23 o 
   8   1   4       64.94       68.67      3.44 o 
   9   1   4       82.02       79.33      3.81 o 
  10   1   4       13.07       17.05      2.52 o 
  11   1   4        4.54        1.75      1.90 o 
  12   1   4       30.47       29.99      2.72 o 
  13   1   4        0.56        2.47      4.92 o 
 -17   2   4        7.96        5.82      3.93 o 
 -16   2   4       47.04       30.72      6.48 o 
 -15   2   4       40.88       41.17      4.03 o 
 -14   2   4       65.43       55.64      5.39 o 
 -13   2   4      124.62      103.09      6.63 o 
 -12   2   4       16.99       13.92      2.79 o 
 -11   2   4        0.39        0.17      3.51 o 
 -10   2   4      336.14      328.00      8.43 o 
  -9   2   4       73.59       60.66      4.13 o 
  -8   2   4      116.84      125.11      5.52 o 
  -7   2   4     1584.27     1487.68     30.47 o 
  -6   2   4        1.10       14.64      1.32 o 
  -5   2   4      500.66      670.43     15.44 o 
  -2   2   4     3609.31     4115.91     79.40 o 
  -1   2   4       50.85       91.71      5.02 o 
   0   2   4     3063.70     3372.46     37.83 o 
   1   2   4     4672.52     5000.31     42.98 o 
   2   2   4     1593.74     1674.80     15.67 o 
   3   2   4       29.99       36.33      1.20 o 
   4   2   4        0.08       -0.16      0.57 o 
   5   2   4     1273.59     1376.31     11.51 o 
   6   2   4        6.44        7.25      0.91 o 
   7   2   4        0.03        0.74      0.87 o 
   8   2   4      191.49      165.30      3.78 o 
   9   2   4        7.55        6.62      1.77 o 
  10   2   4        6.81       10.69      2.07 o 
  11   2   4      226.33      197.69      5.63 o 
  12   2   4       65.83       69.47      4.13 o 
  13   2   4        2.90        9.53      4.00 o 
 -17   3   4       26.10       22.56      5.00 o 
 -16   3   4      180.93      197.90      7.63 o 
 -15   3   4      100.89      103.06      5.88 o 
 -14   3   4      265.34      285.52      8.19 o 
 -13   3   4       55.14       52.84      4.92 o 
 -12   3   4       92.79      105.36      6.64 o 
 -11   3   4      297.11      277.41      8.26 o 
 -10   3   4       18.35       24.63      2.52 o 
  -9   3   4     1078.91     1014.94     14.79 o 
  -8   3   4     4288.09     4085.24     47.92 o 
  -7   3   4       64.21       46.50      2.76 o 
  -3   3   4      618.01      753.71     17.26 o 
  -2   3   4     4361.72     4621.94     62.78 o 
  -1   3   4      796.60      791.41     11.85 o 
   0   3   4      402.67      410.20      5.87 o 
   1   3   4      309.69      336.01      9.19 o 
   2   3   4     2744.88     2827.86     23.21 o 
   3   3   4      736.23      697.63      8.32 o 
   4   3   4     1507.19     1582.32     12.51 o 
   5   3   4      113.55      118.74      2.16 o 
   6   3   4      197.47      187.99      3.21 o 
   7   3   4      222.02      227.63      3.71 o 
   8   3   4      369.10      391.68      6.38 o 
   9   3   4       15.94       11.39      1.77 o 
  10   3   4        1.25       -0.04      1.48 o 
  11   3   4       13.22       14.19      2.38 o 
  12   3   4        4.99        5.11      4.57 o 
  13   3   4       23.77       31.04      8.89 o 
 -16   4   4       12.73       13.92      4.71 o 
 -15   4   4        5.36        1.95      2.32 o 
 -14   4   4      251.90      249.66      7.67 o 
 -13   4   4        0.36        0.85      1.77 o 
 -12   4   4      227.08      218.67      7.92 o 
 -11   4   4       20.60       20.58      2.86 o 
 -10   4   4      413.70      434.61      8.64 o 
  -9   4   4      967.38      903.05     13.87 o 
  -8   4   4     3597.07     3473.93     41.47 o 
  -7   4   4     2435.16     2380.32     34.17 o 
  -6   4   4     2782.78     3154.86     63.83 o 
  -5   4   4      899.02      971.72     14.94 o 
  -4   4   4        0.13       11.86      2.14 o 
  -3   4   4       67.89       55.20      2.61 o 
  -2   4   4      340.63      363.63      5.14 o 
  -1   4   4     1509.43     1600.47     32.64 o 
   0   4   4      209.34      280.88      5.83 o 
   1   4   4      105.69      132.89      2.21 o 
   2   4   4       46.48       57.18      1.58 o 
   3   4   4      579.25      609.88      6.11 o 
   4   4   4        0.91        2.35      0.67 o 
   5   4   4      148.05      138.13      3.14 o 
   6   4   4      275.96      255.85      3.83 o 
   7   4   4      232.62      225.44      4.04 o 
   8   4   4       53.84       43.18      2.50 o 
   9   4   4      263.44      272.86      5.52 o 
  10   4   4        8.54        4.80      1.70 o 
  11   4   4       51.69       52.44      3.89 o 
  12   4   4        7.95        3.75      2.77 o 
  13   4   4       44.55       44.45     10.09 o 
 -16   5   4        0.11        2.43      2.50 o 
 -15   5   4        3.98       -0.70      2.18 o 
 -14   5   4      128.81      131.14      6.07 o 
 -13   5   4       53.31       59.12      4.09 o 
 -12   5   4       39.04       32.94      2.98 o 
 -11   5   4       75.49       83.28      5.07 o 
 -10   5   4       35.24       41.76      3.49 o 
  -9   5   4        0.90       -1.26      1.26 o 
  -8   5   4     1404.45     1367.62     15.73 o 
  -7   5   4      727.80      769.17     11.25 o 
  -6   5   4      264.78      257.30      4.68 o 
  -5   5   4     3415.33     3819.57     43.03 o 
  -4   5   4     3683.80     4129.62     56.63 o 
  -3   5   4      620.57      642.00      8.73 o 
  -2   5   4       12.23       43.66      2.59 o 
  -1   5   4     2933.30     2940.81     40.85 o 
   0   5   4     2767.91     2675.44     30.58 o 
   1   5   4      507.33      522.97     10.80 o 
   2   5   4     3238.77     3262.78     26.68 o 
   3   5   4     1200.11     1116.55      9.20 o 
   4   5   4      357.43      390.36      4.39 o 
   5   5   4      110.05      109.15      2.03 o 
   6   5   4      105.02       95.66      2.51 o 
   7   5   4      675.69      682.23      7.82 o 
   8   5   4       11.03        6.94      1.47 o 
   9   5   4       22.71       23.99      2.17 o 
  10   5   4      158.85      157.10      4.57 o 
  11   5   4       23.88       39.38      6.58 o 
  12   5   4       14.78       18.99      3.85 o 
  13   5   4       14.31       12.15      7.47 o 
 -16   6   4      133.15      112.78      6.62 o 
 -15   6   4        2.01        3.67      2.42 o 
 -14   6   4        0.21        0.11      6.01 o 
 -13   6   4      123.98      108.63      5.06 o 
 -12   6   4       35.22       32.40      2.96 o 
 -11   6   4       85.46       90.10      3.71 o 
 -10   6   4       75.63       66.62      3.15 o 
  -9   6   4      365.86      301.53      7.19 o 
  -8   6   4      180.61      168.78      3.36 o 
  -7   6   4      367.35      378.22      6.51 o 
  -6   6   4        0.90       14.12      0.87 o 
  -5   6   4      549.34      555.11     14.28 o 
  -4   6   4      791.28      927.01     12.12 o 
  -3   6   4       83.31       85.91      2.65 o 
  -2   6   4      299.18      311.91      3.81 o 
  -1   6   4     1887.02     2167.32     21.92 o 
   0   6   4      136.06      157.01      2.73 o 
   1   6   4    11742.09    12930.97    245.91 o 
   2   6   4      401.74      500.85      4.58 o 
   3   6   4        6.46       10.26      1.05 o 
   4   6   4     2271.66     2347.06     18.92 o 
   5   6   4      239.40      207.84      3.22 o 
   6   6   4      308.71      285.49      5.05 o 
   7   6   4        6.52        6.15      1.32 o 
   8   6   4       88.60       75.52      3.17 o 
   9   6   4        0.02        0.44      1.42 o 
  10   6   4       10.10       10.06      2.09 o 
  11   6   4       62.11       80.48      4.81 o 
  12   6   4       40.63       55.85      6.50 o 
  13   6   4      150.94      170.98     17.57 o 
 -16   7   4       13.05       16.12      3.41 o 
 -15   7   4       71.83       69.86      5.13 o 
 -14   7   4      308.96      306.49      9.20 o 
 -13   7   4       27.50       31.59      3.29 o 
 -12   7   4      308.80      325.97      7.18 o 
 -11   7   4      196.75      172.76      4.86 o 
 -10   7   4      445.55      416.27     12.52 o 
  -9   7   4      307.61      272.19      4.81 o 
  -8   7   4      216.82      231.19      4.13 o 
  -7   7   4       62.51       78.59      2.40 o 
  -6   7   4       85.46       87.26      2.94 o 
  -5   7   4      179.62      175.60      5.00 o 
  -4   7   4      286.58      300.43      4.73 o 
  -3   7   4      229.83      217.53      3.01 o 
  -2   7   4      389.08      432.66      5.38 o 
  -1   7   4     2039.25     2177.72     22.22 o 
   0   7   4      216.28      343.92      5.72 o 
   1   7   4    12632.54    12883.98    245.46 o 
   2   7   4     5706.80     5733.02     35.79 o 
   3   7   4      147.48      169.69      2.57 o 
   4   7   4      283.03      284.25      3.42 o 
   5   7   4      222.35      215.72      4.01 o 
   6   7   4       46.37       44.19      2.00 o 
   7   7   4       24.74       24.40      1.66 o 
   8   7   4       11.50       14.01      1.73 o 
   9   7   4      208.73      215.15      5.50 o 
  10   7   4       52.78       46.20      3.61 o 
  11   7   4       34.19       40.09      3.72 o 
  12   7   4       89.11       74.37      7.25 o 
  13   7   4       13.65       18.30      8.01 o 
 -16   8   4        0.08        0.17      2.52 o 
 -15   8   4        0.05       -1.58      2.46 o 
 -14   8   4       87.12       88.87      6.83 o 
 -13   8   4       22.10       13.85      2.38 o 
 -12   8   4        8.25        9.81      2.00 o 
 -11   8   4       38.00       41.49      3.78 o 
 -10   8   4      714.12      641.31      8.87 o 
  -9   8   4      201.10      211.45      3.82 o 
  -8   8   4        2.81        1.91      0.98 o 
  -7   8   4      338.58      282.20      4.88 o 
  -6   8   4      392.21      401.66      8.15 o 
  -5   8   4      271.81      360.50      5.96 o 
  -4   8   4     1196.49     1342.58     12.84 o 
  -3   8   4      465.34      439.71      5.23 o 
  -2   8   4     4647.56     4978.99     43.25 o 
  -1   8   4      114.49      123.42      2.27 o 
   0   8   4      304.63      408.96      5.08 o 
   1   8   4     3479.63     3932.85     32.43 o 
   2   8   4     1944.80     1819.00     13.23 o 
   3   8   4       64.18       43.76      1.56 o 
   4   8   4      604.46      597.82      5.68 o 
   5   8   4        5.38        9.51      1.20 o 
   6   8   4       37.80       36.50      2.30 o 
   7   8   4       30.92       22.22      2.00 o 
   8   8   4       19.72       17.65      1.92 o 
   9   8   4      139.42      133.53      5.50 o 
  10   8   4       56.30       49.63      5.44 o 
  11   8   4      160.39      192.74      9.81 o 
  12   8   4      253.66      243.32     18.10 o 
  13   8   4       30.77       20.34      8.16 o 
 -16   9   4       14.56        9.10      3.02 o 
 -15   9   4        1.93        4.83      2.59 o 
 -14   9   4        0.72       -1.29      2.04 o 
 -13   9   4       95.15      105.01      4.84 o 
 -12   9   4      387.53      413.82     10.03 o 
 -11   9   4      241.53      220.72      5.10 o 
 -10   9   4     1363.36     1291.41     14.87 o 
  -9   9   4       16.14       17.11      1.63 o 
  -8   9   4       87.41       97.11      4.10 o 
  -7   9   4      270.54      245.51      5.36 o 
  -6   9   4      351.07      347.82      6.48 o 
  -5   9   4       11.54       14.33      1.33 o 
  -4   9   4       33.73       48.00      1.61 o 
  -3   9   4        6.06        2.27      0.87 o 
  -2   9   4      327.08      391.96      5.70 o 
  -1   9   4       57.87       56.69      1.68 o 
   0   9   4     1912.98     2141.43     18.54 o 
   1   9   4      915.19      906.61      8.56 o 
   2   9   4       30.26       60.72      1.55 o 
   3   9   4      991.56     1010.70      7.96 o 
   4   9   4     1235.13     1217.14     10.14 o 
   5   9   4       45.93       40.76      2.26 o 
   6   9   4        5.06        5.80      1.35 o 
   7   9   4       23.98       24.38      2.12 o 
   8   9   4       67.82       75.49      3.41 o 
   9   9   4        5.10        2.89      2.26 o 
  10   9   4        1.23       -1.54      2.79 o 
  11   9   4      241.03      253.54      8.88 o 
  12   9   4       46.36       48.03     10.16 o 
  13   9   4       46.38       71.56     12.54 o 
 -16  10   4        5.80        2.16      3.26 o 
 -15  10   4       30.59       29.43      6.24 o 
 -14  10   4        1.81        1.60      2.11 o 
 -13  10   4       94.82      121.27      5.26 o 
 -12  10   4        9.19       12.44      2.24 o 
 -11  10   4      124.86      132.20      7.42 o 
 -10  10   4      346.23      336.00      7.30 o 
  -9  10   4        2.94        3.83      1.98 o 
  -8  10   4      460.87      435.32      7.51 o 
  -7  10   4      788.70      773.26     13.73 o 
  -6  10   4      464.90      487.10      7.22 o 
  -5  10   4        1.63        1.80      0.70 o 
  -4  10   4      339.51      295.09      4.35 o 
  -3  10   4     2502.06     2615.85     24.05 o 
  -2  10   4      184.08      211.35      4.77 o 
  -1  10   4       91.99       97.38      2.00 o 
   0  10   4       54.60       86.43      2.06 o 
   1  10   4       96.79      114.07      3.03 o 
   2  10   4     1612.24     1583.83     11.93 o 
   3  10   4      603.58      613.59      6.09 o 
   4  10   4      142.51      128.66      3.60 o 
   5  10   4      228.50      243.18      4.07 o 
   6  10   4        7.27        6.57      1.28 o 
   7  10   4        5.60        4.64      1.30 o 
   8  10   4        0.03       -1.12      1.12 o 
   9  10   4       53.72       68.59      4.07 o 
  10  10   4      632.85      652.01     11.94 o 
  11  10   4      519.05      511.66     10.78 o 
  12  10   4        2.00       -3.26      5.81 o 
  13  10   4       58.99       53.20     11.17 o 
 -16  11   4       43.17       32.27      7.28 o 
 -15  11   4        6.01        7.19      3.70 o 
 -14  11   4       25.74       17.94      2.94 o 
 -13  11   4        6.41        7.93      2.20 o 
 -12  11   4        6.20        7.38      2.05 o 
 -11  11   4       39.28       39.03      3.04 o 
 -10  11   4       21.12       28.27      2.18 o 
  -9  11   4      146.32      155.57      4.56 o 
  -8  11   4       41.11       35.43      2.19 o 
  -7  11   4        1.32        2.72      1.15 o 
  -6  11   4      120.01      127.81      2.70 o 
  -5  11   4      118.46      127.17      2.81 o 
  -4  11   4      111.15      129.25      2.87 o 
  -3  11   4        3.14        5.16      1.11 o 
  -2  11   4      210.78      226.04      3.62 o 
  -1  11   4      225.01      222.34      3.31 o 
   0  11   4      488.24      502.15      5.79 o 
   1  11   4      848.07      859.67      8.51 o 
   2  11   4     1929.12     1830.25     13.60 o 
   3  11   4     3141.71     3031.81     21.41 o 
   4  11   4      320.41      285.43      3.93 o 
   5  11   4        8.53        3.48      0.99 o 
   6  11   4       20.16       20.17      2.35 o 
   7  11   4       33.95       36.80      2.30 o 
   8  11   4       19.67       18.42      2.00 o 
   9  11   4       15.11       17.06      2.49 o 
  10  11   4       90.76       85.93      4.82 o 
  11  11   4       91.02       94.63      5.45 o 
  12  11   4        3.50        6.40      7.45 o 
 -15  12   4        9.81        7.79      3.43 o 
 -14  12   4       38.20       48.12      3.56 o 
 -13  12   4       51.83       44.78      4.57 o 
 -12  12   4        0.77        2.26      2.06 o 
 -11  12   4        9.43       10.74      2.26 o 
 -10  12   4      353.16      361.14      6.74 o 
  -9  12   4       95.23       82.06      3.33 o 
  -8  12   4        5.28        4.95      1.35 o 
  -7  12   4      575.74      546.38     13.01 o 
  -6  12   4     1939.75     1949.44     20.94 o 
  -5  12   4       10.62       17.28      1.43 o 
  -4  12   4       31.78       28.28      1.69 o 
  -3  12   4       10.60        5.09      0.75 o 
  -2  12   4      952.54      972.52     10.49 o 
  -1  12   4        8.55       11.49      1.22 o 
   0  12   4       25.75       36.27      2.03 o 
   1  12   4        3.43        3.88      0.86 o 
   2  12   4     2828.66     2734.38     20.88 o 
   3  12   4     1933.11     1897.99     15.50 o 
   4  12   4      257.47      221.67      3.65 o 
   5  12   4       45.53       53.98      2.17 o 
   6  12   4        3.63        5.33      1.33 o 
   7  12   4       26.51       25.13      2.04 o 
   8  12   4       44.06       61.99      8.65 o 
   9  12   4       17.38       10.26      2.36 o 
  10  12   4        0.23       -1.41      2.00 o 
  11  12   4        4.24        3.76      2.80 o 
  12  12   4       83.73       90.76     13.76 o 
 -15  13   4        5.60        1.54      5.99 o 
 -14  13   4       26.82       22.40      3.02 o 
 -13  13   4       90.19       88.93      4.70 o 
 -12  13   4      140.28      141.65      5.72 o 
 -11  13   4        8.56        7.09      1.54 o 
 -10  13   4       83.74       89.29      3.73 o 
  -9  13   4      927.64      913.81     13.59 o 
  -8  13   4       20.74       33.20      3.26 o 
  -7  13   4      453.33      418.97      7.40 o 
  -6  13   4       81.33       92.59      2.72 o 
  -5  13   4     1025.15     1045.48     11.67 o 
  -4  13   4      262.25      233.02      4.94 o 
  -3  13   4     1182.33     1205.63     11.33 o 
  -2  13   4       18.40       23.42      1.43 o 
  -1  13   4       10.33        9.06      0.86 o 
   0  13   4      523.33      478.66      5.16 o 
   1  13   4      148.63      135.02      2.67 o 
   2  13   4      307.85      316.08      4.52 o 
   3  13   4      789.56      732.64      7.51 o 
   4  13   4        0.41       -0.55      0.93 o 
   5  13   4       65.70       63.03      2.38 o 
   6  13   4      455.67      479.04      8.71 o 
   7  13   4      218.03      212.23      7.58 o 
   8  13   4      103.85      103.62      3.91 o 
   9  13   4        0.00       -1.72      2.11 o 
  10  13   4       56.57       51.76      3.96 o 
  11  13   4       80.50       83.36      6.68 o 
  12  13   4       35.78       30.12      9.51 o 
 -15  14   4       11.17        7.37      3.10 o 
 -14  14   4        3.14       -0.19      2.52 o 
 -13  14   4        0.03       -0.93      2.04 o 
 -12  14   4        5.95        9.09      2.85 o 
 -11  14   4       23.92       24.87      1.90 o 
 -10  14   4       57.80       59.11      3.32 o 
  -9  14   4       28.74       30.01      2.97 o 
  -8  14   4      383.45      400.60      7.06 o 
  -7  14   4      394.47      428.98      7.71 o 
  -6  14   4     1596.88     1645.76     17.04 o 
  -5  14   4        0.84        2.62      0.79 o 
  -4  14   4       89.79       74.63      2.77 o 
  -3  14   4        4.76        9.06      1.03 o 
  -2  14   4        4.87        5.98      0.91 o 
  -1  14   4      150.07      162.26      2.97 o 
   0  14   4        0.02        0.50      0.88 o 
   1  14   4      668.96      654.87      7.11 o 
   2  14   4       15.65       22.15      1.71 o 
   3  14   4      383.53      363.56      5.49 o 
   4  14   4       29.62       24.85      1.84 o 
   5  14   4        0.32       -0.91      0.91 o 
   6  14   4        0.18       -0.70      1.10 o 
   7  14   4      182.15      184.11      4.75 o 
   8  14   4       48.70       42.67      2.88 o 
   9  14   4        1.14        0.80      1.93 o 
  10  14   4        4.97        8.17      2.47 o 
  11  14   4       14.27        7.77      4.51 o 
  12  14   4       13.43       15.88      8.32 o 
 -15  15   4        0.21        0.54      6.20 o 
 -14  15   4        0.27       -2.49      2.54 o 
 -13  15   4       20.19       14.00      2.86 o 
 -12  15   4       81.62       83.88      3.77 o 
 -11  15   4        0.07        1.64      1.32 o 
 -10  15   4       10.77       15.69      2.43 o 
  -9  15   4      112.11      102.29      5.12 o 
  -8  15   4        0.93        1.94      1.55 o 
  -7  15   4     1529.82     1573.26     24.68 o 
  -6  15   4      694.57      711.27      8.45 o 
  -5  15   4      270.69      241.59      4.15 o 
  -4  15   4      131.76      115.52      2.83 o 
  -3  15   4       15.96       17.71      1.33 o 
  -2  15   4        8.79       11.18      1.25 o 
  -1  15   4     1859.47     1792.57     15.52 o 
   0  15   4      736.54      667.38      6.79 o 
   1  15   4      299.53      294.03      4.26 o 
   2  15   4       49.78       51.41      2.45 o 
   3  15   4      850.00      792.28      9.78 o 
   4  15   4       42.06       44.13      3.42 o 
   5  15   4        1.41        1.03      1.02 o 
   6  15   4       99.60       90.21      3.23 o 
   7  15   4      128.39      122.72      4.40 o 
   8  15   4       64.74       64.31      3.45 o 
   9  15   4        2.18        0.22      2.00 o 
  10  15   4       30.95       33.12      3.50 o 
  11  15   4        2.14        2.19      6.41 o 
 -14  16   4       12.76        8.68      3.88 o 
 -13  16   4        4.01        1.16      2.22 o 
 -12  16   4        1.77        2.46      1.82 o 
 -11  16   4        0.95        0.25      1.34 o 
 -10  16   4       17.44       18.01      2.07 o 
  -9  16   4      162.40      155.02      4.24 o 
  -8  16   4      133.57      143.41      4.74 o 
  -7  16   4       60.01       50.31      2.68 o 
  -6  16   4     2456.77     2381.89     22.93 o 
  -5  16   4        0.20        0.16      0.97 o 
  -4  16   4       53.76       53.49      2.25 o 
  -3  16   4     1112.58     1126.20     13.83 o 
  -2  16   4      210.53      264.75      4.66 o 
  -1  16   4      252.12      224.51      4.32 o 
   0  16   4      140.49      145.40      2.78 o 
   1  16   4        7.83        8.02      1.17 o 
   2  16   4      229.76      211.89      4.42 o 
   3  16   4      103.08       87.94      3.64 o 
   4  16   4        0.22        1.46      1.26 o 
   5  16   4        9.77       10.63      2.16 o 
   6  16   4      170.14      171.66      4.23 o 
   7  16   4       97.44       99.53      3.90 o 
   8  16   4       25.33       20.04      2.36 o 
   9  16   4       50.01       51.48      3.93 o 
  10  16   4        9.66        4.09      3.53 o 
  11  16   4      144.94      148.64     16.44 o 
 -14  17   4       34.04       44.67      5.91 o 
 -13  17   4        3.19       -1.37      2.80 o 
 -12  17   4       85.50       94.99      4.30 o 
 -11  17   4        0.46       -0.11      1.44 o 
 -10  17   4       35.79       36.00      2.70 o 
  -9  17   4       68.97       65.99      3.25 o 
  -8  17   4      288.88      283.64      5.70 o 
  -7  17   4        9.50        7.19      1.80 o 
  -6  17   4      471.23      469.38      6.76 o 
  -5  17   4        6.11        5.41      1.33 o 
  -4  17   4        6.56        6.31      1.32 o 
  -3  17   4       42.80       52.33      2.65 o 
  -2  17   4       29.39       23.57      1.73 o 
  -1  17   4       18.63       17.01      1.44 o 
   0  17   4       35.58       41.54      1.77 o 
   1  17   4      143.61      144.49      3.62 o 
   2  17   4        0.02       -0.55      1.08 o 
   3  17   4       65.47       59.07      2.85 o 
   4  17   4        1.03        1.27      1.37 o 
   5  17   4       36.34       37.01      3.05 o 
   6  17   4      380.89      404.57      7.88 o 
   7  17   4       28.41       34.83      3.16 o 
   8  17   4      108.11      107.86      4.83 o 
   9  17   4        0.05        1.26      2.61 o 
  10  17   4        2.97        2.12      5.02 o 
  11  17   4       18.32        9.84      7.46 o 
 -14  18   4       25.71       37.72      9.60 o 
 -13  18   4        5.00        3.12      3.37 o 
 -12  18   4       62.29       59.40      4.13 o 
 -11  18   4        1.18        1.18      1.86 o 
 -10  18   4        2.42        3.16      1.88 o 
  -9  18   4      145.33      152.12      5.02 o 
  -8  18   4       24.10       27.46      2.59 o 
  -7  18   4       31.35       30.20      4.88 o 
  -6  18   4      744.72      742.45     10.53 o 
  -5  18   4       65.99       64.27      2.97 o 
  -4  18   4      159.03      139.71      3.96 o 
  -3  18   4       61.30       66.64      3.10 o 
  -2  18   4      608.00      575.37      9.75 o 
  -1  18   4       37.46       38.51      2.13 o 
   0  18   4       53.90       57.20      2.45 o 
   1  18   4      113.20      109.73      3.15 o 
   2  18   4        8.33       10.58      1.64 o 
   3  18   4        6.37        3.21      1.36 o 
   4  18   4      342.74      340.31      7.44 o 
   5  18   4       64.66       64.89      5.33 o 
   6  18   4       54.62       60.43      3.60 o 
   7  18   4       13.64       19.68      2.91 o 
   8  18   4      155.78      158.86     14.92 o 
   9  18   4       24.95       32.18      4.16 o 
  10  18   4       74.09       64.23     11.48 o 
 -13  19   4        0.01        0.46      3.23 o 
 -12  19   4       28.92       34.28      3.28 o 
 -11  19   4       33.55       36.70      3.35 o 
 -10  19   4       38.07       42.49      3.41 o 
  -9  19   4       47.57       41.26      3.24 o 
  -8  19   4       34.81       35.65      4.35 o 
  -7  19   4       12.50       12.45      2.45 o 
  -6  19   4      101.08      101.68      7.54 o 
  -5  19   4       36.83       30.62      2.37 o 
  -4  19   4       77.70       78.82      3.27 o 
  -3  19   4      180.45      180.12      5.66 o 
  -2  19   4       38.05       37.46      2.21 o 
  -1  19   4       54.57       47.64      2.35 o 
   0  19   4       40.96       37.85      3.28 o 
   1  19   4       54.50       52.36      2.51 o 
   2  19   4        5.68        7.79      2.01 o 
   3  19   4      314.71      318.95      6.59 o 
   4  19   4      407.91      422.16      8.00 o 
   5  19   4       34.14       34.34      3.16 o 
   6  19   4       95.38       91.88      4.42 o 
   7  19   4       94.45       89.93      4.89 o 
   8  19   4       25.08       31.21      3.31 o 
   9  19   4       41.72       37.15      6.14 o 
  10  19   4        8.86        8.25      7.14 o 
 -13  20   4       13.06       19.58      4.60 o 
 -12  20   4        6.99        9.29      2.52 o 
 -11  20   4        0.10       -1.84      1.84 o 
 -10  20   4        6.49        9.25      2.35 o 
  -9  20   4        3.96        4.42      2.06 o 
  -8  20   4       19.15       22.10      2.65 o 
  -7  20   4      116.56      121.99      4.90 o 
  -6  20   4       66.56       64.93      3.31 o 
  -5  20   4      160.73      159.02      4.47 o 
  -4  20   4        0.79       -0.70      1.29 o 
  -3  20   4      120.62      111.58      3.79 o 
  -2  20   4       61.59       63.94      3.02 o 
  -1  20   4        0.00       -0.37      1.28 o 
   0  20   4       92.89       96.89      3.63 o 
   1  20   4      157.86      153.49      4.50 o 
   2  20   4       14.74       18.08      1.99 o 
   3  20   4      247.00      242.71      7.45 o 
   4  20   4        6.52        5.56      1.79 o 
   5  20   4        0.26       -0.16      1.77 o 
   6  20   4       22.37       22.62      2.65 o 
   7  20   4       33.48       21.49      2.71 o 
   8  20   4       49.52       51.62      3.99 o 
   9  20   4        4.00        2.29      5.71 o 
  10  20   4       23.26       17.14      8.26 o 
 -12  21   4        0.98        1.20      2.11 o 
 -11  21   4        4.11        1.94      2.43 o 
 -10  21   4      233.53      236.89      6.86 o 
  -9  21   4      654.79      679.79     12.02 o 
  -8  21   4        0.92        3.31      1.91 o 
  -7  21   4        4.37        2.60      2.69 o 
  -6  21   4        0.03        2.87      1.57 o 
  -5  21   4       25.56       27.26      2.42 o 
  -4  21   4       88.47       96.86      3.71 o 
  -3  21   4       84.81       69.21      3.30 o 
  -2  21   4       44.50       51.40      3.78 o 
  -1  21   4        0.35        0.03      1.48 o 
   0  21   4       58.81       60.30      3.71 o 
   1  21   4       27.03       30.62      2.93 o 
   2  21   4       17.48       17.39      2.25 o 
   3  21   4       38.35       32.77      3.72 o 
   4  21   4      179.92      170.18      5.14 o 
   5  21   4       29.79       29.47      3.07 o 
   6  21   4       16.66       20.18      2.63 o 
   7  21   4        0.50        1.06      1.92 o 
   8  21   4        0.22       -1.92      5.03 o 
   9  21   4        0.03       11.99      6.86 o 
 -12  22   4        1.15       -0.26      2.12 o 
 -11  22   4      272.97      274.71      8.92 o 
 -10  22   4      491.23      490.98     12.05 o 
  -9  22   4      325.03      344.25      8.25 o 
  -8  22   4       40.06       42.76      3.54 o 
  -7  22   4        3.57        1.49      1.89 o 
  -6  22   4        0.26        2.40      1.63 o 
  -5  22   4        8.36        8.46      1.88 o 
  -4  22   4       42.62       36.92      2.96 o 
  -3  22   4        3.13        3.88      1.93 o 
  -2  22   4      232.08      234.83      9.05 o 
  -1  22   4       98.17      107.00      5.02 o 
   0  22   4       71.63       72.40      4.61 o 
   1  22   4      186.56      208.87      6.03 o 
   2  22   4      170.04      167.94      6.80 o 
   3  22   4        1.88        4.06      1.93 o 
   4  22   4       74.91       79.48      6.37 o 
   5  22   4       95.25       98.89      5.91 o 
   6  22   4        0.66       -1.54      2.19 o 
   7  22   4        0.85       -2.83      3.16 o 
   8  22   4       45.91       58.46     11.18 o 
   9  22   4        0.52       -3.79      5.44 o 
 -11  23   4       36.59       41.65      4.42 o 
 -10  23   4       65.60       70.82      5.49 o 
  -9  23   4       27.90       31.37      3.38 o 
  -8  23   4       71.78       74.34      4.47 o 
  -7  23   4       18.89       16.11      2.64 o 
  -6  23   4       78.49       68.15      3.65 o 
  -5  23   4       37.82       40.01      5.87 o 
  -4  23   4       73.75       74.44      4.67 o 
  -3  23   4       81.04       74.56      5.71 o 
  -2  23   4        0.05        1.08      1.88 o 
  -1  23   4       52.90       43.20      4.02 o 
   0  23   4      189.26      187.58     10.46 o 
   1  23   4      100.89      117.82      5.20 o 
   2  23   4       16.09       18.39      2.66 o 
   3  23   4      101.68       96.72      4.98 o 
   4  23   4        1.27        0.12      2.15 o 
   5  23   4        4.54        7.43      2.76 o 
   6  23   4        2.32        3.05      3.26 o 
   7  23   4      291.44      263.92     18.53 o 
   8  23   4       12.75       24.15      8.42 o 
 -11  24   4        2.70        2.89      2.77 o 
 -10  24   4      121.14      118.43      7.32 o 
  -9  24   4        2.13       -0.30      2.84 o 
  -8  24   4       12.40       15.36      2.72 o 
  -7  24   4       71.18       77.01      5.95 o 
  -6  24   4       22.00       19.63      2.36 o 
  -5  24   4       90.72       99.68      5.43 o 
  -4  24   4       30.80       29.16      3.33 o 
  -3  24   4        6.28        5.38      2.21 o 
  -2  24   4        1.15       -0.48      1.90 o 
  -1  24   4      135.46      122.50     10.82 o 
   0  24   4       58.18       57.73      3.94 o 
   1  24   4        6.12        3.07      2.05 o 
   2  24   4        0.00        1.06      1.95 o 
   3  24   4       26.34       24.94      3.00 o 
   4  24   4        1.37        1.14      2.76 o 
   5  24   4        8.40       10.31      2.92 o 
   6  24   4       29.54       29.51      8.70 o 
   7  24   4        8.13       -3.62      5.38 o 
 -10  25   4      115.27      111.89      6.98 o 
  -9  25   4       21.89       22.74      3.83 o 
  -8  25   4       34.58       35.33      4.62 o 
  -7  25   4        5.36        7.06      2.76 o 
  -6  25   4       23.98       20.95      3.70 o 
  -5  25   4       30.76       30.10      3.40 o 
  -4  25   4       12.82       14.94      3.22 o 
  -3  25   4       68.92       69.60      4.88 o 
  -2  25   4      209.30      210.85      7.36 o 
  -1  25   4       68.83       54.17      8.76 o 
   0  25   4      679.79      650.13     12.04 o 
   1  25   4      259.35      264.13      8.22 o 
   2  25   4       22.36       18.76      3.18 o 
   3  25   4      170.63      180.67      6.41 o 
   4  25   4        0.06       -0.59      2.37 o 
   5  25   4        8.50        8.98      6.55 o 
   6  25   4       35.01       48.51     10.43 o 
   7  25   4        1.11        4.47      6.51 o 
  -9  26   4       66.16       76.68      6.00 o 
  -8  26   4        0.05       -2.42      2.42 o 
  -7  26   4       29.95       31.73      5.86 o 
  -6  26   4        0.58       -0.09      2.57 o 
  -5  26   4       72.40       73.79      7.61 o 
  -4  26   4        0.02       -1.97      1.98 o 
  -3  26   4       38.12       32.76      3.75 o 
  -2  26   4       22.66       22.08      5.73 o 
  -1  26   4      323.69      316.75      9.44 o 
   0  26   4      259.92      262.51      7.72 o 
   1  26   4      218.81      217.24      7.58 o 
   2  26   4       38.97       37.28      6.67 o 
   3  26   4        1.37        8.52      3.66 o 
   4  26   4       29.61       36.72      8.82 o 
   5  26   4       49.82       42.25      9.66 o 
   6  26   4       17.30       35.81      9.66 o 
  -8  27   4       20.87       15.95      3.73 o 
  -7  27   4       24.07       21.47      4.65 o 
  -6  27   4        0.22       -2.48      2.59 o 
  -5  27   4       12.06       14.02      2.96 o 
  -4  27   4       27.49       28.64      3.86 o 
  -3  27   4        2.21       -0.75      2.19 o 
  -2  27   4        9.94        8.83      2.82 o 
  -1  27   4       87.91       85.77      4.98 o 
   0  27   4        0.01       -2.01      2.01 o 
   1  27   4        5.24        3.74      2.53 o 
   2  27   4       12.20       10.01      5.34 o 
   4  27   4        4.27        3.54      6.24 o 
   5  27   4       87.64      117.54     14.52 o 
  -7  28   4       22.75       23.14      4.12 o 
  -6  28   4        0.28        0.07      2.94 o 
  -5  28   4       63.14       56.74      5.64 o 
  -4  28   4       19.50       23.35      4.74 o 
  -3  28   4       33.09       33.11      5.28 o 
  -2  28   4       31.77       26.96      5.09 o 
  -1  28   4       74.95       64.56      5.47 o 
   0  28   4        9.82       14.11      5.77 o 
   1  28   4       91.93       88.37     10.46 o 
   4  28   4      214.36      203.34     16.34 o 
  -6  29   4       17.49       30.59      4.73 o 
  -5  29   4       38.84       40.90     12.30 o 
  -4  29   4       45.41       52.66      6.45 o 
  -3  29   4       27.59       17.76     11.21 o 
  -2  29   4        6.42        6.67      4.03 o 
  -1  29   4       76.80       65.52      9.38 o 
   0  29   4        5.62        4.19      5.26 o 
   1  29   4        3.77        4.50      4.86 o 
  -4  30   4      133.74      124.28      8.11 o 
  -3  30   4        1.09       -2.84      3.34 o 
  -2  30   4       18.12       17.41      4.78 o 
  -1  30   4        6.36        4.33      5.24 o 
   0  30   4       10.19        7.42      5.44 o 
   1  30   4        4.91       13.48      5.88 o 
 -17   1   5      107.58      101.73      6.41 o 
 -16   1   5      154.15      154.32      8.77 o 
 -15   1   5        6.04        1.73      2.57 o 
 -14   1   5       63.30       68.56      5.69 o 
 -13   1   5        1.98       -0.57      1.86 o 
 -12   1   5      315.89      291.44      8.82 o 
 -11   1   5      376.19      385.00      9.66 o 
 -10   1   5       88.79       94.10      4.15 o 
  -9   1   5        1.42        8.43      1.55 o 
  -8   1   5        6.53        9.43      1.37 o 
  -7   1   5      673.98      685.83     11.10 o 
  -6   1   5     1394.15     1558.84     21.95 o 
  -5   1   5     5900.66     6597.17    124.95 o 
  -3   1   5      686.98      779.51     16.20 o 
  -2   1   5      631.43      569.25     13.51 o 
  -1   1   5       43.86       31.50      1.45 o 
   0   1   5      384.94      412.94      4.66 o 
   1   1   5     1174.68     1122.11      8.67 o 
   2   1   5      336.31      386.00      4.21 o 
   3   1   5       63.28       62.26      1.92 o 
   4   1   5      139.93      119.16      2.45 o 
   5   1   5       45.49       60.96      1.99 o 
   6   1   5        8.97        9.52      1.04 o 
   7   1   5       81.28       65.12      2.56 o 
   8   1   5       43.42       35.61      2.65 o 
   9   1   5      132.34      151.71      5.25 o 
  10   1   5        0.21        0.55      1.77 o 
  11   1   5        0.35        2.84      1.91 o 
  12   1   5       18.73       17.20      5.19 o 
  13   1   5        1.11       -2.95      5.85 o 
 -17   2   5        0.11       -2.30      2.50 o 
 -16   2   5       24.60       22.10      3.48 o 
 -15   2   5       14.29       16.60      4.75 o 
 -14   2   5      245.34      236.28      9.12 o 
 -13   2   5       89.93       88.87      5.92 o 
 -12   2   5      121.34      118.53      5.54 o 
 -11   2   5        7.03       11.32      2.95 o 
 -10   2   5      511.87      528.07     11.06 o 
  -9   2   5       13.27       13.43      1.83 o 
  -8   2   5     1599.78     1493.53     31.02 o 
  -7   2   5      168.76      154.59      4.59 o 
  -6   2   5      198.18      267.36      8.09 o 
  -5   2   5     1345.31     1445.30     30.13 o 
  -3   2   5      124.45      122.53      3.48 o 
  -2   2   5        6.60       15.88      2.04 o 
  -1   2   5      131.26      126.25      4.51 o 
   0   2   5     1436.01     1460.12     11.48 o 
   1   2   5      362.59      402.68      3.84 o 
   2   2   5      156.52      162.72      2.24 o 
   3   2   5      121.33      115.69      2.27 o 
   4   2   5      134.52      155.78      2.65 o 
   5   2   5      199.30      194.86      2.98 o 
   6   2   5      106.78      100.03      3.08 o 
   7   2   5       19.99       19.55      1.52 o 
   8   2   5      277.22      264.25      5.83 o 
   9   2   5        6.86        8.10      1.95 o 
  10   2   5      102.12       98.09      4.50 o 
  11   2   5       11.49        9.07      3.21 o 
  12   2   5        5.43        5.04      4.43 o 
  13   2   5        0.36       -2.90      5.93 o 
 -17   3   5      287.16      293.98     14.62 o 
 -16   3   5      399.79      413.53     10.79 o 
 -15   3   5       39.26       46.65      8.00 o 
 -14   3   5      585.30      599.13     15.29 o 
 -13   3   5       73.91       75.30      5.53 o 
 -12   3   5        1.42        1.47      1.83 o 
 -11   3   5      579.74      521.46     11.73 o 
 -10   3   5        0.28        0.33      1.24 o 
  -9   3   5      158.23      130.84      3.99 o 
  -8   3   5      369.49      388.52      9.97 o 
  -7   3   5      223.57      241.84      3.42 o 
  -3   3   5     2632.55     2921.37     40.05 o 
  -2   3   5        0.08        1.88      0.62 o 
  -1   3   5      227.47      202.37      5.52 o 
   0   3   5       37.99       44.06      1.15 o 
   1   3   5      679.56      656.43      6.48 o 
   2   3   5       58.82       39.68      1.29 o 
   3   3   5        2.24        2.58      0.67 o 
   4   3   5      147.65      173.49      3.78 o 
   5   3   5      333.68      364.61      4.67 o 
   6   3   5       36.12       41.18      1.98 o 
   7   3   5      246.82      258.90      4.43 o 
   8   3   5      169.24      178.56      5.40 o 
   9   3   5       38.67       31.59      2.72 o 
  10   3   5        7.78       12.78      2.62 o 
  11   3   5       40.03       49.74      4.10 o 
  12   3   5      120.52      123.93      8.85 o 
  13   3   5       34.00       33.67      9.04 o 
 -17   4   5      178.08      204.49      8.10 o 
 -16   4   5       12.84       10.61      3.03 o 
 -15   4   5        8.40        6.19      2.45 o 
 -14   4   5      114.92      135.42     10.87 o 
 -13   4   5      744.54      761.80     14.35 o 
 -12   4   5      377.31      345.00      9.75 o 
 -11   4   5        9.01       14.45      2.42 o 
 -10   4   5      134.77      150.02      4.57 o 
  -9   4   5     2521.06     2301.58     28.93 o 
  -8   4   5       29.61       40.40      2.10 o 
  -5   4   5     2388.77     2276.94     35.90 o 
  -4   4   5      828.08      872.87     20.58 o 
  -3   4   5        6.74        5.73      0.57 o 
  -2   4   5      373.37      390.96      4.26 o 
  -1   4   5      368.46      508.07      6.26 o 
   0   4   5     1753.68     1809.02     14.03 o 
   1   4   5        3.68        1.83      0.55 o 
   2   4   5       96.59      121.38      2.49 o 
   3   4   5      882.84      866.81      7.69 o 
   4   4   5     1175.16     1174.05      9.89 o 
   5   4   5      458.49      480.89      6.10 o 
   6   4   5      255.70      281.50      4.49 o 
   7   4   5        0.04        1.21      1.00 o 
   8   4   5       69.18       65.94      3.10 o 
   9   4   5      225.44      249.50      6.81 o 
  10   4   5       33.52       24.34      3.03 o 
  11   4   5       94.23       93.34      5.30 o 
  12   4   5       65.55      101.41     13.80 o 
  13   4   5       33.87       26.61      8.89 o 
 -17   5   5       63.51       67.21      8.47 o 
 -16   5   5      276.05      268.53      8.68 o 
 -15   5   5        5.31        6.52      2.39 o 
 -14   5   5        5.59        5.31      2.22 o 
 -13   5   5        1.22        2.66      1.87 o 
 -12   5   5       37.63       40.34      4.26 o 
 -11   5   5        6.52        8.43      1.67 o 
 -10   5   5       17.87       19.75      1.75 o 
  -9   5   5        9.50       19.37      2.06 o 
  -8   5   5        1.40        1.26      1.88 o 
  -7   5   5      608.71      574.89     12.47 o 
  -6   5   5       66.58      109.67      2.77 o 
  -5   5   5       57.74       65.80      2.11 o 
  -4   5   5      767.45      843.38     11.00 o 
  -3   5   5     1923.29     2191.57     21.84 o 
  -2   5   5     1750.62     1965.71     23.16 o 
  -1   5   5     2985.42     3504.26     30.74 o 
   0   5   5     4624.59     5381.40     39.19 o 
   1   5   5      168.29      223.14      2.85 o 
   2   5   5       48.61       46.85      1.37 o 
   3   5   5      223.31      209.42      3.11 o 
   4   5   5        0.26        0.06      0.61 o 
   5   5   5        2.08        3.51      0.83 o 
   6   5   5        3.95        1.87      0.99 o 
   7   5   5       33.68       38.75      2.05 o 
   8   5   5      104.86      113.49      4.21 o 
   9   5   5        5.99        3.89      2.00 o 
  10   5   5        0.55       -0.26      1.97 o 
  11   5   5       45.73       42.93      3.93 o 
  12   5   5        9.90        6.38      6.45 o 
  13   5   5       56.55       38.11      9.85 o 
 -17   6   5       13.70       12.08      4.26 o 
 -16   6   5      186.49      190.62      7.98 o 
 -15   6   5        8.71        8.49      2.62 o 
 -14   6   5        1.94        2.82      2.31 o 
 -13   6   5       97.93      102.55      4.96 o 
 -12   6   5        3.39        1.93      1.52 o 
 -11   6   5       47.56       54.68      2.98 o 
 -10   6   5      227.21      188.26      4.47 o 
  -9   6   5      173.62      174.74      5.96 o 
  -8   6   5     2112.40     1857.27     20.31 o 
  -7   6   5     1039.38     1126.75     14.93 o 
  -6   6   5       38.17       20.02      1.53 o 
  -5   6   5      699.52      651.69     11.57 o 
  -4   6   5      153.31      132.11      3.23 o 
  -3   6   5      185.50      209.20      3.78 o 
  -2   6   5      759.78      702.02      9.52 o 
  -1   6   5      299.20      403.01      4.92 o 
   0   6   5      341.42      360.05      3.84 o 
   1   6   5       30.93       29.69      1.34 o 
   2   6   5      243.59      251.44      4.60 o 
   3   6   5      318.33      305.63      3.88 o 
   4   6   5      213.61      202.24      3.21 o 
   5   6   5      184.60      174.10      4.87 o 
   6   6   5      344.96      333.49      5.47 o 
   7   6   5       23.83       24.08      1.89 o 
   8   6   5       12.22       13.53      2.40 o 
   9   6   5       10.44       11.38      3.24 o 
  10   6   5       80.29       79.79      4.70 o 
  11   6   5        4.27        5.09      3.05 o 
  12   6   5       41.30       57.03     11.05 o 
 -16   7   5       32.82       38.65      4.19 o 
 -15   7   5       18.25       17.15      3.76 o 
 -14   7   5        3.59       -0.57      2.35 o 
 -13   7   5      114.51      101.65      7.62 o 
 -12   7   5      118.68      103.47      4.15 o 
 -11   7   5      107.66       83.20      3.56 o 
 -10   7   5       16.79       18.84      2.47 o 
  -9   7   5      154.49      166.64      3.99 o 
  -8   7   5     1446.63     1321.17     17.17 o 
  -7   7   5       33.27       34.10      1.39 o 
  -6   7   5      705.13      662.08     17.09 o 
  -5   7   5        0.14        0.76      0.90 o 
  -4   7   5       15.52       14.04      0.85 o 
  -3   7   5       72.88       99.49      2.63 o 
  -2   7   5      568.64      704.53      7.59 o 
  -1   7   5       49.60       48.79      1.68 o 
   0   7   5       12.69       19.32      1.00 o 
   1   7   5     2701.48     3007.19     23.72 o 
   2   7   5      365.90      424.10      4.30 o 
   3   7   5       39.54       34.42      1.36 o 
   4   7   5      564.92      528.76      5.78 o 
   5   7   5        5.84        7.79      1.25 o 
   6   7   5       84.86       83.51      3.26 o 
   7   7   5       42.41       47.60      2.80 o 
   8   7   5        1.75        1.82      1.41 o 
   9   7   5       39.25       50.86      4.95 o 
  10   7   5       83.85       99.34     11.24 o 
  11   7   5       59.37       60.26      6.50 o 
  12   7   5      112.36       93.30     13.21 o 
 -16   8   5        0.76       -1.61      3.72 o 
 -15   8   5       22.48       27.34      3.54 o 
 -14   8   5        8.68        5.23      2.28 o 
 -13   8   5      156.07      156.23      6.48 o 
 -12   8   5       14.38       12.48      2.13 o 
 -11   8   5       18.89       11.35      1.81 o 
 -10   8   5      593.98      516.49      8.49 o 
  -9   8   5        2.34        1.66      1.08 o 
  -8   8   5      430.94      438.23      6.56 o 
  -7   8   5     1369.26     1342.54     22.17 o 
  -6   8   5       92.57       66.08      3.72 o 
  -5   8   5      254.54      248.81      6.53 o 
  -4   8   5        0.26       -0.72      0.90 o 
  -3   8   5      284.27      345.88      4.42 o 
  -2   8   5      956.91      927.32     11.91 o 
  -1   8   5      434.11      453.43      4.98 o 
   0   8   5     1787.88     1956.15     15.81 o 
   1   8   5     2820.38     3042.51     22.47 o 
   2   8   5        5.73        2.95      0.66 o 
   3   8   5      347.52      409.41      4.44 o 
   4   8   5      504.49      473.48      5.03 o 
   5   8   5        2.57       -0.35      0.97 o 
   6   8   5       19.76       19.31      1.94 o 
   7   8   5      114.76      113.40      3.85 o 
   8   8   5       71.80       80.36      3.65 o 
   9   8   5       22.71       20.14      3.37 o 
  10   8   5       56.17       47.89      5.65 o 
  11   8   5      177.92      163.57      9.44 o 
  12   8   5      193.31      194.50     18.92 o 
 -16   9   5        0.03        0.24      2.36 o 
 -15   9   5       22.36       24.13      3.37 o 
 -14   9   5      225.04      214.43      7.17 o 
 -13   9   5       86.44       92.28      5.88 o 
 -12   9   5       91.32       95.44      4.23 o 
 -11   9   5      102.63       89.88      8.70 o 
 -10   9   5       43.18       56.75      2.50 o 
  -9   9   5      575.51      550.18      8.64 o 
  -8   9   5        0.23        0.31      1.16 o 
  -7   9   5     1223.84     1264.07     17.94 o 
  -6   9   5      161.39      164.62      3.00 o 
  -5   9   5     1508.91     1511.90     27.97 o 
  -4   9   5       85.76       94.92      3.12 o 
  -3   9   5     1046.29     1096.54     11.11 o 
  -2   9   5       44.74       33.34      1.98 o 
  -1   9   5        9.02        9.61      0.84 o 
   0   9   5      177.05      183.14      2.86 o 
   1   9   5     2290.26     2334.11     17.74 o 
   2   9   5      774.11      683.85      5.88 o 
   3   9   5       25.30       26.18      1.25 o 
   4   9   5        0.68        0.56      0.71 o 
   5   9   5      151.00      143.31      4.36 o 
   6   9   5        7.35        6.47      1.35 o 
   7   9   5        6.45        5.02      1.58 o 
   8   9   5        6.51        5.62      1.65 o 
   9   9   5       80.81       74.35      4.63 o 
  10   9   5       11.99       14.11      4.25 o 
  11   9   5       28.92       31.91      5.25 o 
  12   9   5       17.58        6.75      6.90 o 
 -16  10   5        0.00       -2.26      2.26 o 
 -15  10   5        6.57       10.81      2.95 o 
 -14  10   5        0.11       -1.41      2.07 o 
 -13  10   5      136.10      148.68      5.50 o 
 -12  10   5        3.12        1.05      1.61 o 
 -11  10   5       41.28       40.36      2.91 o 
 -10  10   5       86.74       89.92      4.21 o 
  -9  10   5       98.25      104.09      6.32 o 
  -8  10   5       38.18       38.31      2.21 o 
  -7  10   5       25.25       24.18      2.07 o 
  -6  10   5      335.69      325.58      5.47 o 
  -5  10   5       65.30       55.43      1.63 o 
  -4  10   5      779.08      880.82      9.45 o 
  -3  10   5       44.10       36.26      2.18 o 
  -2  10   5        0.00       -0.32      0.62 o 
  -1  10   5      170.82      167.12      2.77 o 
   0  10   5       34.10       32.18      1.36 o 
   1  10   5       30.38       27.34      1.32 o 
   2  10   5      201.64      169.83      2.52 o 
   3  10   5       60.44       63.36      1.77 o 
   4  10   5      130.63      110.86      2.65 o 
   5  10   5        0.01        0.17      0.96 o 
   6  10   5       22.67       21.75      1.86 o 
   7  10   5        2.72        5.27      1.38 o 
   8  10   5        0.49       -1.25      1.25 o 
   9  10   5       58.35       61.05      4.51 o 
  10  10   5      160.07      180.99      9.40 o 
  11  10   5       50.80       40.75      9.74 o 
  12  10   5       96.24      105.83     14.77 o 
 -16  11   5        3.09        1.76      3.11 o 
 -15  11   5        1.02        5.03      2.99 o 
 -14  11   5       80.44       81.79      6.18 o 
 -13  11   5       60.96       57.86      3.91 o 
 -12  11   5      148.01      147.94      5.40 o 
 -11  11   5        0.37        0.11      1.43 o 
 -10  11   5      183.65      167.40      4.86 o 
  -9  11   5       26.30       22.99      1.91 o 
  -8  11   5        4.05        4.51      1.31 o 
  -7  11   5     3031.85     3033.73     31.87 o 
  -6  11   5        4.56        7.46      2.50 o 
  -5  11   5      165.30      163.73      3.09 o 
  -4  11   5      743.13      797.32      8.97 o 
  -3  11   5        7.08       11.87      1.36 o 
  -2  11   5      158.86      131.28      3.00 o 
  -1  11   5      337.88      294.65      6.46 o 
   0  11   5       87.53      101.81      2.12 o 
   1  11   5      190.52      191.73      3.42 o 
   2  11   5      105.21      110.26      2.42 o 
   3  11   5        1.94        0.29      0.71 o 
   4  11   5     1483.44     1426.87     11.91 o 
   5  11   5      320.88      333.05      5.12 o 
   6  11   5       65.95       73.11      3.02 o 
   7  11   5        6.56        6.05      1.50 o 
   8  11   5       19.55       22.64      2.12 o 
   9  11   5      102.83      101.04      5.66 o 
  10  11   5      146.81      140.22      6.42 o 
  11  11   5      527.39      598.23     28.42 o 
  12  11   5        1.44        2.17      6.50 o 
 -16  12   5       11.00       12.70      5.83 o 
 -15  12   5       95.87       94.40      5.96 o 
 -14  12   5       73.74       84.45      4.30 o 
 -13  12   5       14.15       15.71      2.62 o 
 -12  12   5        0.19       -1.07      1.41 o 
 -11  12   5        0.41        2.72      1.34 o 
 -10  12   5        0.09        2.27      1.37 o 
  -9  12   5       35.23       34.84      2.67 o 
  -8  12   5        0.10        0.46      1.15 o 
  -7  12   5     1068.96     1035.49     13.32 o 
  -6  12   5     2423.82     2349.90     25.54 o 
  -5  12   5      583.06      540.10      6.92 o 
  -4  12   5     1248.83     1250.80     13.10 o 
  -3  12   5       15.82       23.30      1.30 o 
  -2  12   5        5.85       14.94      1.34 o 
  -1  12   5     1448.98     1431.03     21.72 o 
   0  12   5        7.06        5.05      0.83 o 
   1  12   5       49.80       58.02      1.89 o 
   2  12   5      636.51      695.41      7.14 o 
   3  12   5      183.57      201.77      3.15 o 
   4  12   5       19.85       13.74      1.32 o 
   5  12   5       44.26       48.40      2.27 o 
   6  12   5       43.35       34.78      2.30 o 
   7  12   5      109.05      111.24      3.67 o 
   8  12   5       23.70       26.92      2.29 o 
   9  12   5        0.00       -0.70      2.17 o 
  10  12   5       27.47       28.30      3.78 o 
  11  12   5        0.05        2.86      6.58 o 
  12  12   5        9.66       18.12      8.56 o 
 -15  13   5      113.48      112.70      7.55 o 
 -14  13   5        1.40        3.78      2.21 o 
 -13  13   5       26.85       22.61      2.60 o 
 -12  13   5       16.67       13.79      2.89 o 
 -11  13   5        4.39        1.15      1.29 o 
 -10  13   5        1.28        1.03      1.41 o 
  -9  13   5       29.02       25.93      2.22 o 
  -8  13   5       25.24       24.60      2.20 o 
  -7  13   5        2.46        4.97      1.46 o 
  -6  13   5      166.15      177.66      4.51 o 
  -5  13   5      256.40      277.45      4.65 o 
  -4  13   5        2.93        4.63      1.07 o 
  -3  13   5      226.37      268.84      3.91 o 
  -2  13   5      948.17     1046.24     10.33 o 
  -1  13   5        1.40        0.94      0.75 o 
   0  13   5        0.02        1.89      0.76 o 
   1  13   5       75.53       82.66      2.27 o 
   2  13   5      833.07      831.17      8.19 o 
   3  13   5      260.09      269.28      4.64 o 
   4  13   5      101.14      103.09      2.72 o 
   5  13   5        3.44        4.17      1.20 o 
   6  13   5       77.09       84.60      3.30 o 
   7  13   5        4.45        3.67      1.68 o 
   8  13   5       28.88       28.03      2.71 o 
   9  13   5       35.46       29.90      3.59 o 
  10  13   5        0.51       -0.79      3.14 o 
  11  13   5       39.39       32.89      9.61 o 
 -15  14   5        0.04       -2.42      2.72 o 
 -14  14   5       69.25       66.45      4.40 o 
 -13  14   5       52.44       54.40      3.87 o 
 -12  14   5       59.33       55.59      3.93 o 
 -11  14   5        4.45        4.95      1.77 o 
 -10  14   5        1.56        2.00      1.50 o 
  -9  14   5        7.96        5.22      1.59 o 
  -8  14   5      205.95      193.95      5.06 o 
  -7  14   5        4.21        3.13      1.55 o 
  -6  14   5       32.83       35.57      1.95 o 
  -5  14   5       23.21       22.59      1.71 o 
  -4  14   5       44.66       49.80      1.79 o 
  -3  14   5      867.62      864.30      9.66 o 
  -2  14   5       51.03       33.07      1.89 o 
  -1  14   5      221.39      267.95      4.61 o 
   0  14   5      186.34      176.67      3.49 o 
   1  14   5       23.85       17.66      1.33 o 
   2  14   5      280.07      289.16      4.32 o 
   3  14   5       75.25       79.60      2.95 o 
   4  14   5       90.82       87.85      3.09 o 
   5  14   5       46.07       56.85      2.99 o 
   6  14   5       21.83       21.62      2.50 o 
   7  14   5        5.50        3.71      1.55 o 
   8  14   5      188.61      209.16      5.30 o 
   9  14   5        0.08       -2.21      2.21 o 
  10  14   5      121.80      119.46      7.68 o 
  11  14   5       95.41      122.86     15.57 o 
 -15  15   5      591.63      557.79     16.65 o 
 -14  15   5        2.74        5.32      2.83 o 
 -13  15   5      125.27      132.95      4.59 o 
 -12  15   5       33.92       40.35      3.87 o 
 -11  15   5       12.58       18.35      2.56 o 
 -10  15   5       34.75       35.48      2.79 o 
  -9  15   5      145.41      126.39      4.85 o 
  -8  15   5        0.00        1.11      1.48 o 
  -7  15   5      368.12      352.59      7.66 o 
  -6  15   5        9.59        5.53      1.26 o 
  -5  15   5      585.00      560.67      9.65 o 
  -4  15   5       41.14       30.89      1.71 o 
  -3  15   5       66.49       62.28      2.48 o 
  -2  15   5      175.08      158.80      3.82 o 
  -1  15   5      124.40       92.15      3.45 o 
   0  15   5       48.03       48.83      2.14 o 
   1  15   5      145.26      149.93      3.82 o 
   2  15   5       72.87       67.57      2.85 o 
   3  15   5        4.33        3.42      1.32 o 
   4  15   5        0.43       -1.03      1.03 o 
   5  15   5       95.87       95.38      3.72 o 
   6  15   5       64.17       64.23      3.88 o 
   7  15   5        4.99        4.95      2.02 o 
   8  15   5        1.69        3.18      2.01 o 
   9  15   5      118.02      123.93      9.18 o 
  10  15   5       13.26        9.31      6.96 o 
  11  15   5       59.08       58.35     11.52 o 
 -15  16   5        4.60       10.03      6.46 o 
 -14  16   5       19.58       21.13      3.55 o 
 -13  16   5       58.83       51.44      4.75 o 
 -12  16   5        3.12        0.70      2.73 o 
 -11  16   5       15.16       21.87      2.83 o 
 -10  16   5      391.42      386.99      8.26 o 
  -9  16   5      256.20      249.09      6.37 o 
  -8  16   5      100.01       87.99      4.36 o 
  -7  16   5      417.40      382.14      8.38 o 
  -6  16   5      573.26      563.89     16.12 o 
  -5  16   5      101.41      102.16      3.90 o 
  -4  16   5      535.38      510.99      7.02 o 
  -3  16   5      164.22      146.02      5.11 o 
  -2  16   5       24.08       19.68      2.10 o 
  -1  16   5       95.73      116.53      3.41 o 
   0  16   5      382.50      393.22      5.63 o 
   1  16   5      140.04      133.35      2.92 o 
   2  16   5        9.00        5.86      1.34 o 
   3  16   5       42.17       45.52      2.56 o 
   4  16   5       12.32       16.11      1.81 o 
   5  16   5        7.04        3.84      1.59 o 
   6  16   5       46.34       53.03      3.37 o 
   7  16   5      105.56       78.75      5.41 o 
   8  16   5      152.61      160.96     11.15 o 
   9  16   5        0.56       -2.34      3.78 o 
  10  16   5        0.01        8.44      6.72 o 
 -14  17   5       31.07       33.56      5.01 o 
 -13  17   5        0.14       -0.45      1.99 o 
 -12  17   5      172.97      172.03      8.38 o 
 -11  17   5      213.45      217.06      6.37 o 
 -10  17   5      144.76      157.10      5.45 o 
  -9  17   5       97.42      100.93      4.58 o 
  -8  17   5       85.76       96.72      5.08 o 
  -7  17   5       25.54       24.24      2.82 o 
  -6  17   5       23.81       28.21      2.26 o 
  -5  17   5       64.75       67.39      2.58 o 
  -4  17   5       92.00       66.60      5.25 o 
  -3  17   5      161.10      124.29      3.60 o 
  -2  17   5       89.08       78.57      3.02 o 
  -1  17   5        1.14       -0.80      1.02 o 
   0  17   5       62.36       66.44      2.46 o 
   1  17   5       22.16       29.52      2.23 o 
   2  17   5      106.25      113.04      3.58 o 
   3  17   5       33.21       38.89      2.49 o 
   4  17   5       57.96       55.09      3.17 o 
   5  17   5       87.92      102.22      4.44 o 
   6  17   5        1.27        1.14      1.70 o 
   7  17   5       96.74       93.05      6.24 o 
   8  17   5       11.10       10.52      2.73 o 
   9  17   5        0.56       -4.75      4.75 o 
  10  17   5      103.18      112.16     14.81 o 
 -14  18   5      110.97      124.01      8.78 o 
 -13  18   5        2.74        0.03      2.21 o 
 -12  18   5      215.39      223.82      5.65 o 
 -11  18   5       58.92       53.20      3.26 o 
 -10  18   5       34.16       35.40      3.26 o 
  -9  18   5        0.10       -0.21      1.84 o 
  -8  18   5       73.02       72.87      3.34 o 
  -7  18   5        1.14        1.94      1.42 o 
  -6  18   5       98.98       97.08      3.26 o 
  -5  18   5      144.45      140.14      3.88 o 
  -4  18   5      316.74      297.39      9.58 o 
  -3  18   5      103.97       80.77      3.13 o 
  -2  18   5      387.52      351.74      8.03 o 
  -1  18   5        3.07        0.43      1.13 o 
   0  18   5      109.99      113.95      3.43 o 
   1  18   5        1.90        0.92      1.27 o 
   2  18   5      191.38      192.97      4.91 o 
   3  18   5       57.33       62.72      3.37 o 
   4  18   5        1.30        0.63      1.47 o 
   5  18   5       23.53       24.73      2.77 o 
   6  18   5       68.83       72.73      4.91 o 
   7  18   5        0.19        1.45      2.17 o 
   8  18   5       25.60       20.05      4.33 o 
   9  18   5        1.17        3.53      6.25 o 
  10  18   5        3.45        8.30      6.76 o 
 -13  19   5       33.01       32.65      3.83 o 
 -12  19   5        0.58        1.03      1.88 o 
 -11  19   5      106.93      115.88      4.99 o 
 -10  19   5        6.39        5.65      2.04 o 
  -9  19   5        5.55        4.70      1.82 o 
  -8  19   5        3.37        6.75      1.92 o 
  -7  19   5       38.59       25.26      2.65 o 
  -6  19   5      970.27      915.27     12.28 o 
  -5  19   5      121.29      127.14      4.71 o 
  -4  19   5       76.11       82.10      3.30 o 
  -3  19   5      440.55      430.61      7.53 o 
  -2  19   5       51.08       60.65      5.87 o 
  -1  19   5       16.71       13.90      2.81 o 
   0  19   5       49.19       58.54      3.07 o 
   1  19   5       51.03       54.97      3.06 o 
   2  19   5       59.99       52.76      3.16 o 
   3  19   5       57.91       59.54      6.96 o 
   4  19   5        8.24        7.95      2.23 o 
   5  19   5       29.73       37.52      3.78 o 
   6  19   5        0.02        0.26      2.22 o 
   7  19   5        7.58        8.44      3.23 o 
   8  19   5        2.94        4.45      2.55 o 
   9  19   5       16.77       13.84      7.56 o 
 -13  20   5        3.52        1.81      2.53 o 
 -12  20   5      220.52      209.18      6.32 o 
 -11  20   5      154.20      149.84      8.82 o 
 -10  20   5      141.08      133.90      9.27 o 
  -9  20   5       37.59       39.04      3.22 o 
  -8  20   5        3.97        1.85      1.82 o 
  -7  20   5       38.97       35.13      3.13 o 
  -6  20   5       78.74       74.90      3.33 o 
  -5  20   5        6.27        4.80      1.65 o 
  -4  20   5       11.14       10.54      1.77 o 
  -3  20   5        8.79        8.07      1.63 o 
  -2  20   5       75.89       71.27      3.27 o 
  -1  20   5        3.30        8.09      2.03 o 
   0  20   5       37.12       38.76      2.92 o 
   1  20   5       36.87       41.13      2.84 o 
   2  20   5       31.05       29.85      3.86 o 
   3  20   5       11.22        8.33      2.06 o 
   4  20   5        0.32        0.97      2.26 o 
   5  20   5        0.18        1.54      2.20 o 
   6  20   5       40.36       42.10      5.77 o 
   7  20   5       68.59       63.93      4.94 o 
   8  20   5        3.95        8.11      6.33 o 
   9  20   5        2.75        7.17      6.57 o 
 -13  21   5       42.41       38.06     10.11 o 
 -12  21   5      151.87      155.66      5.73 o 
 -11  21   5       18.41       13.21      3.02 o 
 -10  21   5       30.57       32.64      4.44 o 
  -9  21   5        0.01       -0.61      1.84 o 
  -8  21   5        0.24        0.89      1.81 o 
  -7  21   5        0.08       -0.02      2.30 o 
  -6  21   5      350.64      337.47      8.76 o 
  -5  21   5      264.60      254.18      5.81 o 
  -4  21   5       22.95       20.55      2.33 o 
  -3  21   5      332.15      315.77      6.50 o 
  -2  21   5       24.54       21.45      2.09 o 
  -1  21   5       19.42       10.33      2.23 o 
   0  21   5       50.17       44.67      3.21 o 
   1  21   5        1.80       -0.18      1.99 o 
   2  21   5        8.42        7.07      1.86 o 
   3  21   5       13.17       11.87      2.41 o 
   4  21   5       26.42       31.93      3.16 o 
   5  21   5        4.83        3.53      2.43 o 
   6  21   5        1.89       -2.59      3.53 o 
   7  21   5        0.48       -4.06      4.99 o 
   8  21   5        0.14       -3.37      5.50 o 
 -12  22   5        2.51        3.64      2.25 o 
 -11  22   5       83.66       81.89      8.59 o 
 -10  22   5       99.44       90.43      4.91 o 
  -9  22   5       23.88       21.93      2.98 o 
  -8  22   5       12.01       18.00      2.66 o 
  -7  22   5        8.10        7.02      2.26 o 
  -6  22   5       65.81       65.33      3.44 o 
  -5  22   5       49.74       48.48      3.06 o 
  -4  22   5       26.60       28.53      3.29 o 
  -3  22   5       39.43       41.96      3.19 o 
  -2  22   5       56.63       41.14      3.61 o 
  -1  22   5       48.69       54.64      4.09 o 
   0  22   5       35.40       41.27      3.22 o 
   1  22   5      122.23      115.98      4.88 o 
   2  22   5       77.28       80.53      4.67 o 
   3  22   5       81.72       77.19      4.59 o 
   4  22   5       93.15       86.72      5.54 o 
   5  22   5        0.86       -0.14      2.23 o 
   6  22   5       44.54       52.58      5.99 o 
   7  22   5      106.93      106.59     14.08 o 
   8  22   5        0.06       -2.03      5.43 o 
 -12  23   5       89.85       81.88     21.64 o 
 -11  23   5        0.60        2.15      2.52 o 
 -10  23   5       13.04       12.99      3.62 o 
  -9  23   5       26.49       26.70      3.28 o 
  -8  23   5        8.21        6.33      2.24 o 
  -7  23   5        5.95       11.11      2.58 o 
  -6  23   5        5.47        6.20      2.30 o 
  -5  23   5       67.08       64.86      3.54 o 
  -4  23   5       19.44       17.33      2.97 o 
  -3  23   5       15.42       16.11      2.70 o 
  -2  23   5      179.66      180.74      6.46 o 
  -1  23   5       53.87       50.94      4.13 o 
   0  23   5      219.33      247.12      6.72 o 
   1  23   5      143.83      153.34      5.54 o 
   2  23   5       10.01        3.66      2.23 o 
   3  23   5       94.51       93.32      5.01 o 
   4  23   5       21.54       18.26      3.33 o 
   5  23   5        7.01        2.10      2.55 o 
   6  23   5        0.61       -2.79      5.30 o 
   7  23   5        1.44       -2.16      5.43 o 
 -11  24   5       67.73       78.44      5.78 o 
 -10  24   5        4.18       -1.09      2.59 o 
  -9  24   5      770.16      783.86     28.59 o 
  -8  24   5        4.90        4.89      2.64 o 
  -7  24   5       20.93       22.29      4.25 o 
  -6  24   5       19.11       21.65      3.19 o 
  -5  24   5       40.08       41.73      3.65 o 
  -4  24   5       29.68       26.10      3.13 o 
  -3  24   5       27.74       27.12      3.24 o 
  -2  24   5       27.76       31.07      3.68 o 
  -1  24   5        2.65        6.08      2.32 o 
   0  24   5        3.86        7.80      2.20 o 
   1  24   5      361.18      372.16      8.69 o 
   2  24   5        1.31        1.85      2.03 o 
   3  24   5       24.13       27.92      3.19 o 
   4  24   5      102.91      101.49      6.28 o 
   5  24   5      238.02      275.48     18.24 o 
   6  24   5      103.03       88.92     12.78 o 
   7  24   5        2.64       -5.17      5.17 o 
 -10  25   5       57.92       54.33      5.09 o 
  -9  25   5       55.19       58.15      5.26 o 
  -8  25   5        4.46        6.92      2.49 o 
  -7  25   5       80.77       77.35      6.25 o 
  -6  25   5       23.76       16.88      3.84 o 
  -5  25   5        0.87       -0.71      1.95 o 
  -4  25   5        3.00        3.45      2.29 o 
  -3  25   5       63.28       67.96      4.81 o 
  -2  25   5       34.36       33.88      3.73 o 
  -1  25   5      277.60      289.80     12.60 o 
   0  25   5      317.43      310.05     12.17 o 
   1  25   5        8.64       11.60      2.48 o 
   2  25   5       28.64       23.11      3.40 o 
   3  25   5        2.47       -0.76      2.34 o 
   4  25   5       13.23        8.93      6.20 o 
   5  25   5        0.36        5.57      6.25 o 
   6  25   5       42.36       59.65     11.02 o 
  -9  26   5       43.27       39.56      4.66 o 
  -8  26   5       69.69       76.84      5.99 o 
  -7  26   5       10.48       17.26      3.60 o 
  -6  26   5       65.69       67.14      6.33 o 
  -5  26   5        1.29        3.05      2.31 o 
  -4  26   5        1.35       -1.39      1.97 o 
  -3  26   5        6.81        3.77      2.46 o 
  -2  26   5       38.24       33.04      3.76 o 
  -1  26   5       41.51       38.37      4.13 o 
   0  26   5       81.00       69.74      6.38 o 
   1  26   5      227.72      223.02      7.72 o 
   2  26   5       31.17       48.89      5.60 o 
   4  26   5        0.70        4.38      6.42 o 
   5  26   5       49.24       46.26     10.18 o 
  -9  27   5        4.45       11.00      5.05 o 
  -8  27   5        7.93        9.88      3.82 o 
  -7  27   5        1.58       -0.21      2.75 o 
  -6  27   5        0.12       -1.98      2.77 o 
  -5  27   5       17.71       20.29      4.30 o 
  -4  27   5      228.03      227.91      7.74 o 
  -3  27   5       89.15       85.56      5.58 o 
  -2  27   5       23.10       20.17      3.40 o 
  -1  27   5       20.28       22.40      5.04 o 
   0  27   5        1.95        3.93      2.74 o 
   1  27   5       88.95      105.99     11.26 o 
   2  27   5       19.23       24.91      6.75 o 
   4  27   5       14.60       15.66      8.13 o 
  -7  28   5       47.94       48.40      6.46 o 
  -6  28   5        1.09        1.41      3.03 o 
  -5  28   5       96.78       95.38      8.05 o 
  -4  28   5       10.45       11.13      4.06 o 
  -3  28   5       50.95       52.57     17.28 o 
  -2  28   5        0.04        0.66      3.65 o 
  -1  28   5       18.37       27.15      5.32 o 
   0  28   5       14.62       22.54      6.49 o 
   1  28   5       12.59        8.10      5.45 o 
  -6  29   5      288.74      302.70     10.76 o 
  -5  29   5      110.31      125.78     12.12 o 
  -4  29   5       47.20       44.07      6.03 o 
  -3  29   5       12.88       10.84      4.15 o 
  -2  29   5       41.99       35.52      5.73 o 
  -1  29   5        1.08       -3.26      3.26 o 
   0  29   5       47.46       40.73      8.14 o 
   1  29   5       56.24       57.03      9.11 o 
  -4  30   5       84.93       79.44      8.28 o 
  -3  30   5      105.60      116.10      9.26 o 
  -2  30   5        6.75        5.15      4.10 o 
  -1  30   5       36.80       39.84      8.23 o 
   0  30   5       35.03       37.82      8.07 o 
 -17   0   6       45.56       36.27      7.61 o 
 -16   0   6      227.69      263.55     14.96 o 
 -15   0   6        9.99        2.82      3.41 o 
 -14   0   6      529.36      511.72     19.02 o 
 -13   0   6      281.91      303.78     13.24 o 
 -12   0   6      191.67      188.39      9.53 o 
 -11   0   6      439.00      457.90     14.77 o 
 -10   0   6      229.74      250.29      9.39 o 
  -9   0   6        0.08        2.12      1.64 o 
  -8   0   6     1111.46     1203.74     26.06 o 
  -7   0   6      177.27      188.09      5.93 o 
  -6   0   6      742.45      693.73     15.11 o 
  -5   0   6      521.80      473.19     10.93 o 
  -4   0   6      900.66     1045.13     22.08 o 
  -2   0   6       99.60       83.26      4.09 o 
  -1   0   6      561.90      640.71      8.66 o 
   0   0   6      815.10      956.16     15.51 o 
   1   0   6     4002.37     4256.26     37.91 o 
   2   0   6     1535.21     1421.81     15.77 o 
   3   0   6      331.16      367.40      6.84 o 
   4   0   6      190.21      163.46      6.11 o 
   5   0   6      930.05      899.15     14.13 o 
   6   0   6       85.03       78.78      3.62 o 
   7   0   6      296.79      302.86      9.85 o 
   8   0   6      271.15      242.63      9.18 o 
   9   0   6      103.96      113.05      7.18 o 
  10   0   6      279.31      284.40     37.36 o 
  11   0   6       40.40       58.06     10.71 o 
  12   0   6        1.18        4.35      6.65 o 
 -17   1   6       84.72       84.19      5.76 o 
 -16   1   6       61.09       48.99      5.53 o 
 -15   1   6       12.37        5.44      2.86 o 
 -14   1   6       11.97       17.64      4.13 o 
 -13   1   6       85.02       80.85      5.46 o 
 -12   1   6       63.42       59.33      4.33 o 
 -11   1   6       73.09       70.61      4.10 o 
 -10   1   6      252.14      223.43      6.26 o 
  -9   1   6      170.50      168.90      4.81 o 
  -8   1   6       25.75       26.55      1.92 o 
  -7   1   6        1.26        3.73      0.82 o 
  -6   1   6      550.99      611.26      9.47 o 
  -5   1   6      354.04      471.90      7.56 o 
  -4   1   6     2268.16     2802.64     38.72 o 
  -3   1   6      189.25      214.33      6.33 o 
  -2   1   6      131.53      131.15      4.22 o 
  -1   1   6      200.53      187.48      2.55 o 
   0   1   6      612.92      684.33      6.67 o 
   1   1   6      250.14      286.31      2.95 o 
   2   1   6       94.75       81.02      1.71 o 
   3   1   6       98.38      110.18      2.14 o 
   4   1   6      359.18      379.82      4.53 o 
   5   1   6       67.28       85.21      2.45 o 
   6   1   6        5.38        8.69      1.52 o 
   7   1   6        0.97       -0.68      1.02 o 
   8   1   6      263.36      254.74      6.95 o 
   9   1   6      184.00      173.53      5.27 o 
  10   1   6        0.09        0.98      2.12 o 
  11   1   6      137.82      150.59     25.91 o 
  12   1   6       65.57       97.23      9.53 o 
 -17   2   6       22.03       22.16      3.55 o 
 -16   2   6       31.20       37.20      3.90 o 
 -15   2   6       25.77       32.94      4.43 o 
 -14   2   6      164.31      165.33      9.85 o 
 -13   2   6      711.31      728.78     22.70 o 
 -12   2   6        0.13       -0.85      1.60 o 
 -11   2   6        9.44       20.05      4.91 o 
 -10   2   6      405.75      400.51      8.93 o 
  -9   2   6      823.28      738.03     12.89 o 
  -8   2   6       34.49       33.10      1.96 o 
  -7   2   6       45.98       56.13      1.93 o 
  -6   2   6      406.20      453.17     12.02 o 
  -5   2   6        3.58       10.20      1.84 o 
  -4   2   6      323.75      458.90      9.97 o 
  -3   2   6     2016.18     2111.47     30.00 o 
  -2   2   6      336.98      269.55      4.50 o 
  -1   2   6     1967.78     2125.24     16.03 o 
   0   2   6      632.91      679.93      6.16 o 
   1   2   6      389.53      381.90      4.02 o 
   2   2   6     1572.98     1525.78     12.03 o 
   3   2   6       10.59        2.74      0.67 o 
   4   2   6      157.77      162.91      2.68 o 
   5   2   6        0.16       -0.82      0.82 o 
   6   2   6      208.06      216.60      3.78 o 
   7   2   6        8.78        9.64      1.59 o 
   8   2   6        8.44        7.02      2.13 o 
   9   2   6       81.52       71.97      4.43 o 
  10   2   6        5.04        3.56      2.24 o 
  11   2   6        3.52        7.31      4.41 o 
  12   2   6        0.52        8.64      6.55 o 
 -17   3   6       42.39       42.48      4.42 o 
 -16   3   6      154.72      146.65      6.35 o 
 -15   3   6       32.64       32.28      5.55 o 
 -14   3   6       25.73       22.12      3.58 o 
 -13   3   6      262.13      243.18      8.40 o 
 -12   3   6       63.16       51.04      7.02 o 
 -11   3   6      144.52      165.57      5.75 o 
 -10   3   6      319.79      330.05      7.87 o 
  -9   3   6        8.27        3.23      1.18 o 
  -8   3   6      299.35      237.29      4.06 o 
  -3   3   6      341.18      413.04      8.57 o 
  -2   3   6      468.37      531.35     10.18 o 
  -1   3   6        1.00        3.57      0.63 o 
   0   3   6     1074.87     1143.94      9.53 o 
   1   3   6      277.47      303.93      3.17 o 
   2   3   6       55.72       63.33      1.94 o 
   3   3   6      400.96      358.28      4.58 o 
   4   3   6      579.08      575.67      6.73 o 
   5   3   6      163.23      159.74      3.42 o 
   6   3   6       90.38       87.33      2.69 o 
   7   3   6      218.62      217.63      5.76 o 
   8   3   6      143.93      164.86      5.44 o 
   9   3   6      160.27      186.12      7.67 o 
  10   3   6        6.73        7.27      2.48 o 
  11   3   6       11.38        3.62      4.43 o 
  12   3   6        3.86       -2.10      9.64 o 
 -17   4   6      219.36      234.31      8.35 o 
 -16   4   6      151.84      162.66      6.92 o 
 -15   4   6       46.43       40.61      3.76 o 
 -14   4   6       37.28       42.78      3.83 o 
 -13   4   6       69.20       64.82      4.45 o 
 -12   4   6       37.01       34.46      3.46 o 
 -11   4   6       12.40        4.92      2.40 o 
 -10   4   6      473.78      404.92      9.01 o 
  -9   4   6      164.02      165.48      5.24 o 
  -8   4   6       88.91       76.53      2.65 o 
  -6   4   6     1707.03     1804.13     35.31 o 
  -5   4   6      309.87      329.66      6.43 o 
  -4   4   6      121.54      187.22      4.51 o 
  -3   4   6      267.13      285.98      4.05 o 
  -2   4   6     2314.15     2440.97     28.42 o 
  -1   4   6      104.47       92.37      1.63 o 
   0   4   6       99.75      132.20      2.04 o 
   1   4   6       23.38       13.48      0.80 o 
   2   4   6       16.62       18.00      2.09 o 
   3   4   6      483.37      450.75      5.13 o 
   4   4   6      159.79      158.39      2.86 o 
   5   4   6      202.69      235.08      3.94 o 
   6   4   6       45.07       41.46      2.51 o 
   7   4   6       97.43       91.69      3.49 o 
   8   4   6        0.61       -1.56      1.56 o 
   9   4   6        3.85        1.71      2.05 o 
  10   4   6       50.50       53.47      4.13 o 
  11   4   6       16.91       23.55      5.55 o 
  12   4   6       45.65       47.81     10.63 o 
 -17   5   6       13.58       14.11      3.36 o 
 -16   5   6        0.11        0.28      2.47 o 
 -15   5   6      149.04      131.78      5.91 o 
 -14   5   6      153.53      158.49      5.79 o 
 -13   5   6       40.66       43.60      3.34 o 
 -12   5   6      254.10      247.58      8.52 o 
 -11   5   6       31.54       37.25      2.57 o 
 -10   5   6      243.18      204.43      4.40 o 
  -9   5   6        1.37        6.11      1.05 o 
  -8   5   6      448.98      418.41      8.71 o 
  -7   5   6     1257.02     1240.11     26.07 o 
  -6   5   6      495.13      524.22     12.56 o 
  -5   5   6     2322.00     2460.00     35.26 o 
  -4   5   6     3749.19     4392.04     49.36 o 
  -3   5   6      161.49      171.88      3.37 o 
  -2   5   6       15.41       19.21      1.94 o 
  -1   5   6     2980.38     3051.58     22.81 o 
   0   5   6     1886.21     1920.34     15.15 o 
   1   5   6       93.53       86.73      2.93 o 
   2   5   6       20.30       14.17      1.39 o 
   3   5   6      304.22      289.50      5.16 o 
   4   5   6      178.81      174.86      3.30 o 
   5   5   6        1.16        0.82      1.08 o 
   6   5   6      139.18      121.06      3.64 o 
   7   5   6       31.26       25.12      2.21 o 
   8   5   6        4.18        8.06      2.09 o 
   9   5   6       22.10       14.71      2.59 o 
  10   5   6        8.07        3.53      2.32 o 
  11   5   6       20.34       27.22      5.94 o 
  12   5   6       66.30       88.87     13.94 o 
 -17   6   6        1.25       -2.58      2.58 o 
 -16   6   6      119.20      118.98      7.00 o 
 -15   6   6       14.93       11.25      2.57 o 
 -14   6   6       74.47       81.16      4.81 o 
 -13   6   6       63.26       60.64      4.10 o 
 -12   6   6      212.74      193.31      5.54 o 
 -11   6   6       58.97       65.55      3.01 o 
 -10   6   6        5.12        2.73      1.08 o 
  -9   6   6      392.79      280.99      4.21 o 
  -8   6   6     1294.02     1151.79     24.24 o 
  -7   6   6     2208.84     2217.62     32.93 o 
  -6   6   6        1.33        1.19      1.78 o 
  -5   6   6        8.60        5.57      1.09 o 
  -4   6   6      225.97      281.49      4.04 o 
  -3   6   6       40.02       55.29      1.80 o 
  -2   6   6      949.10     1037.63     10.65 o 
  -1   6   6       81.04       72.40      2.27 o 
   0   6   6       48.07       31.24      2.21 o 
   1   6   6      181.27      170.66      3.09 o 
   2   6   6      117.08      116.85      2.12 o 
   3   6   6       36.80       44.32      1.62 o 
   4   6   6       52.66       59.08      2.20 o 
   5   6   6     1355.79     1292.16     13.41 o 
   6   6   6        4.11        1.49      1.46 o 
   7   6   6       46.66       45.60      2.77 o 
   8   6   6       13.60       12.23      2.33 o 
   9   6   6       14.05       12.14      3.03 o 
  10   6   6        5.09        2.17      2.64 o 
  11   6   6       48.95       40.72      9.60 o 
  12   6   6       29.99       32.14      9.60 o 
 -17   7   6       12.44        9.00      4.15 o 
 -16   7   6       43.71       38.14      5.25 o 
 -15   7   6        7.96       10.01      5.15 o 
 -14   7   6        0.66        1.25      2.39 o 
 -13   7   6       64.44       67.19      4.17 o 
 -12   7   6       24.41       30.84      2.76 o 
 -11   7   6        4.85        5.53      1.43 o 
 -10   7   6       99.71       99.60      3.31 o 
  -9   7   6     3514.35     3417.47     35.63 o 
  -8   7   6     1003.64      925.58     16.56 o 
  -7   7   6     4142.63     4119.40     58.42 o 
  -6   7   6      813.58      738.13     13.46 o 
  -5   7   6        4.32        8.18      1.48 o 
  -4   7   6      615.00      581.25      8.31 o 
  -3   7   6       51.58       49.83      2.11 o 
  -2   7   6        4.24        8.69      0.94 o 
  -1   7   6       45.55       46.34      1.31 o 
   0   7   6       14.23        7.30      0.71 o 
   1   7   6      196.45      204.85      3.31 o 
   2   7   6      502.53      520.42      4.78 o 
   3   7   6     4782.73     4638.10     31.59 o 
   4   7   6       52.43       50.28      1.81 o 
   5   7   6      181.84      200.62      4.46 o 
   6   7   6       24.68       26.86      2.53 o 
   7   7   6       57.53       76.57      3.99 o 
   8   7   6       12.94       18.51      5.62 o 
   9   7   6      102.62      120.31      8.75 o 
  10   7   6       19.18       18.35      6.82 o 
  11   7   6      103.98       98.05     13.39 o 
  12   7   6       14.45        3.97      7.07 o 
 -16   8   6        0.37        4.36      2.51 o 
 -15   8   6        6.36       12.96      3.31 o 
 -14   8   6        7.73        7.47      2.29 o 
 -13   8   6      248.20      252.43      7.08 o 
 -12   8   6      121.95      125.74      4.30 o 
 -11   8   6       53.05       39.15      2.64 o 
 -10   8   6      246.11      271.74      4.69 o 
  -9   8   6       16.04       16.04      1.66 o 
  -8   8   6      359.60      336.68      5.76 o 
  -7   8   6      858.81      871.06     15.91 o 
  -6   8   6     1130.84     1072.37     14.77 o 
  -5   8   6     1228.12     1225.41     15.53 o 
  -4   8   6      825.05      907.37     12.25 o 
  -3   8   6      333.82      374.94      6.46 o 
  -2   8   6      556.00      526.67      5.98 o 
  -1   8   6       42.95       56.91      1.46 o 
   0   8   6        0.28        3.37      0.71 o 
   1   8   6     2410.04     2479.74     19.03 o 
   2   8   6        2.94        6.56      0.94 o 
   3   8   6     3540.81     3368.48     23.67 o 
   4   8   6      691.13      672.56      6.94 o 
   5   8   6      128.17      131.35      3.12 o 
   6   8   6      128.91      128.05      3.88 o 
   7   8   6        1.75        0.53      1.90 o 
   8   8   6        0.18        0.89      1.63 o 
   9   8   6       84.45       72.21      5.48 o 
  10   8   6        0.71       -0.76      2.69 o 
  11   8   6        0.09        2.71      6.07 o 
  12   8   6       14.99       16.58      7.87 o 
 -16   9   6        0.00        3.50      2.58 o 
 -15   9   6       13.14       10.83      4.70 o 
 -14   9   6        5.93        2.79      3.76 o 
 -13   9   6       29.73       25.55      4.74 o 
 -12   9   6       74.86       76.10      3.69 o 
 -11   9   6       66.02       62.45      4.63 o 
 -10   9   6      114.38       97.18      4.02 o 
  -9   9   6      921.12      820.63     12.35 o 
  -8   9   6      681.15      647.06      9.96 o 
  -7   9   6       21.04       32.88      1.76 o 
  -6   9   6      174.31      157.61      3.27 o 
  -5   9   6      825.49      812.70      9.61 o 
  -4   9   6      286.56      299.00      6.24 o 
  -3   9   6       13.91       11.46      1.03 o 
  -2   9   6      292.47      277.95      3.93 o 
  -1   9   6       13.37       24.46      1.27 o 
   0   9   6        3.16        0.62      0.66 o 
   1   9   6       72.18       62.21      2.43 o 
   2   9   6     2324.41     2396.57     18.66 o 
   3   9   6      720.30      717.74      6.77 o 
   4   9   6      658.12      625.80      6.78 o 
   5   9   6       66.09       64.31      3.84 o 
   6   9   6      101.52      115.08      5.49 o 
   7   9   6      238.38      237.10      5.41 o 
   8   9   6        6.15        5.92      1.70 o 
   9   9   6       26.94       26.74      4.37 o 
  10   9   6        1.52        1.82      2.51 o 
  11   9   6       20.04       21.51      8.27 o 
 -16  10   6      113.80      130.75      6.96 o 
 -15  10   6       20.26       23.29      3.37 o 
 -14  10   6        5.56        6.80      3.92 o 
 -13  10   6       28.00       31.37      3.28 o 
 -12  10   6        0.20       -1.31      1.31 o 
 -11  10   6      170.54      151.17      6.78 o 
 -10  10   6      103.19      102.57      3.76 o 
  -9  10   6       12.81       10.43      1.65 o 
  -8  10   6       91.90       89.60      3.26 o 
  -7  10   6      275.94      274.50      4.96 o 
  -6  10   6     4360.62     4368.75     72.31 o 
  -5  10   6      329.94      381.48      6.15 o 
  -4  10   6       21.01       23.00      1.29 o 
  -3  10   6      628.04      567.13     13.47 o 
  -2  10   6      649.13      631.20      7.21 o 
  -1  10   6       44.95       60.22      1.96 o 
   0  10   6        0.48        0.97      0.69 o 
   1  10   6     3047.60     3301.78     21.92 o 
   2  10   6     4350.21     4527.97     31.20 o 
   3  10   6       31.03       41.89      1.60 o 
   4  10   6        5.09        5.20      0.98 o 
   5  10   6       16.38       20.45      1.63 o 
   6  10   6      157.60      160.06      4.35 o 
   7  10   6       14.09       11.06      1.87 o 
   8  10   6        3.88        2.90      1.98 o 
   9  10   6       55.95       54.74      5.30 o 
  10  10   6      109.23      118.37      6.52 o 
  11  10   6       96.09      108.36     14.88 o 
 -16  11   6       19.76        8.75      2.98 o 
 -15  11   6        1.08       -1.75      2.18 o 
 -14  11   6        9.28       12.32      2.73 o 
 -13  11   6       26.28       38.48      3.23 o 
 -12  11   6       63.42       51.85      3.43 o 
 -11  11   6      102.20      104.19      4.58 o 
 -10  11   6        5.27        3.99      1.34 o 
  -9  11   6       36.37       34.05      2.30 o 
  -8  11   6      656.14      663.43     10.94 o 
  -7  11   6     1147.10     1089.18     13.46 o 
  -6  11   6     4207.07     4243.42     42.88 o 
  -5  11   6      505.72      530.37      7.76 o 
  -4  11   6      110.33      149.46      3.71 o 
  -3  11   6      118.07      116.36      3.41 o 
  -2  11   6       88.15      103.91      2.96 o 
  -1  11   6        4.80        6.37      0.88 o 
   0  11   6       58.73       61.55      2.49 o 
   1  11   6     1552.48     1627.14     19.68 o 
   2  11   6      149.73      166.91      2.92 o 
   3  11   6       86.16       84.45      2.35 o 
   4  11   6      766.33      754.72      8.41 o 
   5  11   6      145.46      133.02      3.24 o 
   6  11   6       83.69       78.04      3.85 o 
   7  11   6       16.37       14.76      2.06 o 
   8  11   6       76.25       83.61      3.86 o 
   9  11   6        1.74        1.20      2.38 o 
  10  11   6      102.99       92.55      9.66 o 
  11  11   6        0.02        3.36      6.53 o 
 -16  12   6       30.68       24.87      3.86 o 
 -15  12   6       27.14       24.99      3.59 o 
 -14  12   6       84.60       86.45      7.10 o 
 -13  12   6       13.53        9.73      2.31 o 
 -12  12   6      302.04      301.87      6.35 o 
 -11  12   6       46.48       55.11      3.03 o 
 -10  12   6       41.84       44.09      3.45 o 
  -9  12   6       13.48       10.72      1.70 o 
  -8  12   6       49.59       42.78      2.57 o 
  -7  12   6       50.21       61.95      2.84 o 
  -6  12   6     3552.82     3389.61     35.29 o 
  -5  12   6      260.42      257.86      4.14 o 
  -4  12   6      107.87       91.32      3.64 o 
  -3  12   6     1467.38     1381.06     12.68 o 
  -2  12   6      117.71      142.16      2.81 o 
  -1  12   6      639.62      609.60      6.92 o 
   0  12   6      506.55      494.97      8.03 o 
   1  12   6      131.08      145.89      2.85 o 
   2  12   6       22.82       22.67      1.37 o 
   3  12   6      440.71      434.53      5.18 o 
   4  12   6      229.22      225.02      4.71 o 
   5  12   6       11.56        9.80      1.49 o 
   6  12   6       32.78       36.28      2.58 o 
   7  12   6        4.78        4.42      1.73 o 
   8  12   6       42.45       47.24      3.67 o 
   9  12   6       20.24        8.66      5.51 o 
  10  12   6       50.82       48.04     10.32 o 
  11  12   6       10.83       25.03      8.82 o 
 -16  13   6       49.53       50.53      8.34 o 
 -15  13   6        1.28       -0.69      2.53 o 
 -14  13   6       11.21       10.58      2.27 o 
 -13  13   6       66.12       70.97      3.81 o 
 -12  13   6       12.18        5.32      1.73 o 
 -11  13   6      286.53      307.11      6.32 o 
 -10  13   6      260.13      258.62      9.58 o 
  -9  13   6      135.81      136.49      7.55 o 
  -8  13   6       27.22       29.41      3.22 o 
  -7  13   6       60.11       69.66      3.15 o 
  -6  13   6        1.24        2.07      1.76 o 
  -5  13   6      905.69      887.00     10.10 o 
  -4  13   6      270.00      242.58      4.34 o 
  -3  13   6     1126.27     1071.12     10.50 o 
  -2  13   6       34.84       26.54      1.62 o 
  -1  13   6        0.21        2.09      0.90 o 
   0  13   6      356.94      306.16      5.15 o 
   1  13   6     1269.81     1234.25     11.79 o 
   2  13   6       41.06       37.23      1.88 o 
   3  13   6      601.36      594.60      7.15 o 
   4  13   6        3.74        3.29      1.84 o 
   5  13   6       11.15       13.19      2.14 o 
   6  13   6        0.01        0.79      1.68 o 
   7  13   6      319.03      341.55      9.04 o 
   8  13   6        4.86        5.65      2.32 o 
   9  13   6       21.11       29.93      4.99 o 
  10  13   6        0.46       -5.44      5.83 o 
  11  13   6      136.52      123.82     15.88 o 
 -15  14   6       57.49       56.77      5.67 o 
 -14  14   6        0.31        3.25      2.18 o 
 -13  14   6       18.71       29.23      4.39 o 
 -12  14   6       36.21       35.54      2.51 o 
 -11  14   6        5.16        9.50      1.88 o 
 -10  14   6        4.93        2.16      2.05 o 
  -9  14   6        3.54        4.71      1.59 o 
  -8  14   6      132.34      152.47      4.47 o 
  -7  14   6      184.80      169.87      4.60 o 
  -6  14   6      322.31      289.45     15.48 o 
  -5  14   6      316.89      291.90      4.90 o 
  -4  14   6       18.38       16.82      1.20 o 
  -3  14   6      248.13      266.77      4.37 o 
  -2  14   6       39.24       37.85      1.93 o 
  -1  14   6      465.40      410.57      6.09 o 
   0  14   6      280.81      282.27      4.92 o 
   1  14   6        0.00       -0.87      0.87 o 
   2  14   6        9.13       10.79      1.24 o 
   3  14   6        1.32        0.25      1.18 o 
   4  14   6        8.64        5.14      1.51 o 
   5  14   6       31.27       26.15      2.74 o 
   6  14   6      108.25      133.83      5.21 o 
   7  14   6      206.58      218.45      8.68 o 
   8  14   6       18.94       19.56      3.10 o 
   9  14   6       44.77       26.97      4.93 o 
  10  14   6       41.35       21.53      8.92 o 
 -15  15   6      118.91      121.92     14.93 o 
 -14  15   6        9.33        4.92      2.73 o 
 -13  15   6       51.25       58.18      4.02 o 
 -12  15   6       48.72       42.80      2.78 o 
 -11  15   6        0.67        0.94      1.54 o 
 -10  15   6       36.24       37.66      2.81 o 
  -9  15   6      423.06      430.47      8.17 o 
  -8  15   6      432.18      451.99      8.23 o 
  -7  15   6      210.90      192.90      5.07 o 
  -6  15   6       94.48       91.90      3.79 o 
  -5  15   6      951.15      969.91     14.56 o 
  -4  15   6      261.49      251.70      5.40 o 
  -3  15   6        0.21        0.74      0.92 o 
  -2  15   6       24.31       14.99      2.07 o 
  -1  15   6      721.43      674.51      9.56 o 
   0  15   6       52.43       43.30      2.19 o 
   1  15   6      105.29       98.61      3.29 o 
   2  15   6      111.51      120.88      3.75 o 
   3  15   6      309.81      295.29      6.36 o 
   4  15   6       76.73       71.40      3.55 o 
   5  15   6       30.51       28.50      2.87 o 
   6  15   6        8.75        9.77      2.31 o 
   7  15   6       16.41       24.13      2.96 o 
   8  15   6       39.62       40.75      4.00 o 
   9  15   6        5.07       -1.67      5.43 o 
  10  15   6        7.48       10.28      7.66 o 
 -15  16   6       35.31       40.58      7.34 o 
 -14  16   6        5.89        2.08      3.54 o 
 -13  16   6        5.51        1.36      2.18 o 
 -12  16   6        2.81        3.71      1.74 o 
 -11  16   6       35.93       35.53      3.18 o 
 -10  16   6       16.61       23.25      3.36 o 
  -9  16   6       97.29       99.35      9.22 o 
  -8  16   6        0.27        1.41      1.61 o 
  -7  16   6       13.20       15.60      2.62 o 
  -6  16   6      357.65      335.15      7.64 o 
  -5  16   6      603.37      567.12      7.26 o 
  -4  16   6       25.61       21.32      2.44 o 
  -3  16   6        1.03        3.58      1.20 o 
  -2  16   6     1022.42      980.10     12.63 o 
  -1  16   6       46.92       47.32      3.43 o 
   0  16   6        8.04       12.36      1.58 o 
   1  16   6      281.62      290.06      4.84 o 
   2  16   6      231.56      219.92      5.08 o 
   3  16   6       23.39       28.58      2.41 o 
   4  16   6        1.72        1.05      1.44 o 
   5  16   6        2.72        3.91      1.88 o 
   6  16   6       35.80       33.92      3.58 o 
   7  16   6        0.18        2.24      2.21 o 
   8  16   6        3.16        2.81      2.40 o 
   9  16   6        0.19        4.10      6.12 o 
  10  16   6        4.54        2.24      6.79 o 
 -14  17   6       18.99       16.94      4.04 o 
 -13  17   6       22.22       24.03      3.78 o 
 -12  17   6       10.90        4.51      1.87 o 
 -11  17   6        4.18        1.11      2.01 o 
 -10  17   6        5.21        3.77      2.07 o 
  -9  17   6        6.89        6.64      2.20 o 
  -8  17   6        1.84        3.04      2.09 o 
  -7  17   6        4.63        3.05      2.32 o 
  -6  17   6       16.54       16.48      2.46 o 
  -5  17   6      207.10      209.30      4.34 o 
  -4  17   6       23.83       26.52      1.98 o 
  -3  17   6       56.45       34.45      2.26 o 
  -2  17   6      201.61      189.67      4.54 o 
  -1  17   6       29.18       28.14      2.15 o 
   0  17   6       29.83       28.83      2.51 o 
   1  17   6       53.89       57.23      2.97 o 
   2  17   6        2.05       -1.44      1.44 o 
   3  17   6        4.05        2.70      1.51 o 
   4  17   6        0.19        0.52      1.53 o 
   5  17   6       15.04       13.84      2.41 o 
   6  17   6       43.61       46.94      3.77 o 
   7  17   6       88.63       73.28      6.06 o 
   8  17   6       21.01       19.94      3.24 o 
   9  17   6        1.37        1.89      6.02 o 
 -14  18   6        2.43        5.67      6.74 o 
 -13  18   6       91.61       94.56      5.99 o 
 -12  18   6       17.98       20.87      3.01 o 
 -11  18   6        5.09        5.16      2.21 o 
 -10  18   6      194.73      179.90      6.23 o 
  -9  18   6        6.12        6.71      2.29 o 
  -8  18   6        4.66        5.19      2.18 o 
  -7  18   6       97.13       98.47      4.94 o 
  -6  18   6      162.02      163.73      7.44 o 
  -5  18   6      648.78      662.58     12.37 o 
  -4  18   6       17.72       21.84      2.17 o 
  -3  18   6       88.31       91.68      3.35 o 
  -2  18   6      358.67      330.40      6.35 o 
  -1  18   6      310.92      315.77      6.22 o 
   0  18   6        0.06       -0.96      0.96 o 
   1  18   6        0.12       -0.67      1.52 o 
   2  18   6      300.12      302.18      6.36 o 
   3  18   6       49.62       43.87      3.25 o 
   4  18   6        0.37       -1.46      1.53 o 
   5  18   6       32.62       27.35      4.16 o 
   6  18   6        7.36       12.88      2.87 o 
   7  18   6       38.41       35.19      4.33 o 
   8  18   6        5.41        9.59      6.73 o 
   9  18   6       28.36       25.89      8.80 o 
 -14  19   6      200.31      195.42     19.00 o 
 -13  19   6       77.75       86.86      8.47 o 
 -12  19   6       15.65       15.79      9.52 o 
 -11  19   6        0.23       -3.63      3.63 o 
 -10  19   6       42.50       37.25      4.02 o 
  -9  19   6       65.95       57.05      4.56 o 
  -8  19   6       60.49       57.03      5.07 o 
  -7  19   6        9.70       14.57      3.10 o 
  -6  19   6      125.29      135.57      5.71 o 
  -5  19   6      214.75      215.00      4.92 o 
  -4  19   6       14.21       11.08      1.87 o 
  -3  19   6      331.06      322.44      6.37 o 
  -2  19   6      146.55      139.24      4.10 o 
  -1  19   6       34.15       28.98      2.28 o 
   0  19   6        3.15        2.18      1.72 o 
   1  19   6       93.83      103.33      3.94 o 
   2  19   6       86.19       96.81      4.08 o 
   3  19   6       16.45       15.89      2.48 o 
   4  19   6       10.41       10.34      2.27 o 
   5  19   6        4.75        2.84      2.24 o 
   6  19   6        4.73        2.86      3.00 o 
   7  19   6       43.20       42.38      4.25 o 
   8  19   6       66.86       71.13     11.62 o 
   9  19   6        0.63       -3.90      5.74 o 
 -13  20   6        0.06        1.49      2.26 o 
 -12  20   6        9.61        4.81      3.35 o 
 -11  20   6       32.79       20.76      3.51 o 
 -10  20   6       63.95       58.57      5.34 o 
  -9  20   6        4.95        6.51      2.71 o 
  -8  20   6        0.01        0.31      1.73 o 
  -7  20   6       20.40       24.77      2.74 o 
  -6  20   6      259.75      256.73      6.73 o 
  -5  20   6        4.49        2.51      1.48 o 
  -4  20   6       55.48       54.50      3.01 o 
  -3  20   6       45.93       41.26      2.73 o 
  -2  20   6       37.13       27.52      2.33 o 
  -1  20   6       24.80       24.98      2.18 o 
   0  20   6       39.19       40.90      3.52 o 
   1  20   6      689.13      749.59     11.08 o 
   2  20   6       11.55       13.27      2.17 o 
   3  20   6      106.79      122.49      4.89 o 
   4  20   6       72.65       68.14      4.20 o 
   5  20   6      163.12      176.55     12.39 o 
   6  20   6       18.34       20.22      3.37 o 
   7  20   6       86.14       83.98     12.39 o 
   8  20   6        2.86        6.60      6.67 o 
 -13  21   6        0.07       -2.89      2.89 o 
 -12  21   6       23.42       26.49      3.92 o 
 -11  21   6       29.37       32.68      3.69 o 
 -10  21   6       15.13       17.61      2.66 o 
  -9  21   6       22.46       23.60      2.77 o 
  -8  21   6       32.38       31.33      4.88 o 
  -7  21   6       66.10       61.31      3.99 o 
  -6  21   6       23.39       28.75      3.00 o 
  -5  21   6       22.15       17.87      2.08 o 
  -4  21   6       54.01       52.44      3.18 o 
  -3  21   6       36.07       28.88      2.82 o 
  -2  21   6        2.65        2.76      1.46 o 
  -1  21   6       26.67       23.64      2.90 o 
   0  21   6        6.62        3.59      2.05 o 
   1  21   6      113.16      114.67      4.77 o 
   2  21   6        0.39       -0.73      1.58 o 
   3  21   6       59.61       57.46      3.92 o 
   4  21   6      147.52      141.29      6.36 o 
   5  21   6       18.10        7.63      2.68 o 
   6  21   6        3.46       -5.03      5.03 o 
   7  21   6       54.39       42.84      9.83 o 
   8  21   6       95.72       91.78     13.44 o 
 -12  22   6        0.88       -2.32      2.32 o 
 -11  22   6       49.93       55.69      4.65 o 
 -10  22   6       22.61       21.92      3.30 o 
  -9  22   6        0.47        0.56      1.95 o 
  -8  22   6        0.02        1.41      2.40 o 
  -7  22   6      224.91      233.72      6.93 o 
  -6  22   6        0.58       -1.70      1.70 o 
  -5  22   6        2.64        3.54      1.62 o 
  -4  22   6       22.33       20.37      2.26 o 
  -3  22   6        0.32        1.40      1.47 o 
  -2  22   6        9.47        7.12      2.22 o 
  -1  22   6        4.33        2.89      2.55 o 
   0  22   6       12.03       15.35      2.35 o 
   1  22   6       16.50       16.96      2.54 o 
   2  22   6        5.97       13.85      2.40 o 
   3  22   6       63.95       48.55      3.76 o 
   4  22   6        0.02       -2.14      2.14 o 
   5  22   6        7.84        9.37      2.92 o 
   6  22   6        0.28       -1.00      5.84 o 
   7  22   6       37.46       41.64      9.63 o 
 -12  23   6       14.73       14.04      5.38 o 
 -11  23   6       64.14       68.48      5.25 o 
 -10  23   6       38.01       43.48      4.32 o 
  -9  23   6      136.27      118.26      5.36 o 
  -8  23   6      230.20      249.81      8.62 o 
  -7  23   6        0.27        0.52      1.95 o 
  -6  23   6        2.73        2.72      2.15 o 
  -5  23   6       86.58       94.12      3.94 o 
  -4  23   6       53.09       56.52      3.28 o 
  -3  23   6        5.89        2.35      3.24 o 
  -2  23   6       26.96       20.05      2.87 o 
  -1  23   6       87.97       86.38      5.21 o 
   0  23   6      106.30       94.92      5.93 o 
   1  23   6        0.14        1.51      1.86 o 
   2  23   6        7.25       12.01      2.41 o 
   3  23   6      112.69      113.46      5.51 o 
   4  23   6      251.47      240.10      8.26 o 
   5  23   6       16.97       27.85      8.53 o 
   6  23   6       60.95       57.65     10.96 o 
   7  23   6       13.57        4.02      6.44 o 
 -11  24   6        2.55        1.91      2.60 o 
 -10  24   6       54.99       69.24      5.41 o 
  -9  24   6       13.72       14.33      3.28 o 
  -8  24   6        0.16        0.86      3.06 o 
  -7  24   6        4.46        3.19      2.26 o 
  -6  24   6       28.72       28.75      3.28 o 
  -5  24   6        0.78        2.52      1.71 o 
  -4  24   6       66.85       64.50      5.42 o 
  -3  24   6       69.47       66.63      4.83 o 
  -2  24   6      156.26      154.42     10.76 o 
  -1  24   6        7.01        9.72      2.57 o 
   0  24   6       63.86       52.06      3.83 o 
   1  24   6        7.58        6.87      2.28 o 
   2  24   6        6.99        5.32      2.51 o 
   3  24   6        0.77        0.39      2.08 o 
   4  24   6       12.41       19.07      7.39 o 
   5  24   6        0.33        4.78      6.28 o 
   6  24   6      104.70      133.93     15.45 o 
 -10  25   6       71.55       85.35      6.01 o 
  -9  25   6      359.35      350.17     10.49 o 
  -8  25   6      521.99      564.68     13.68 o 
  -7  25   6       23.83       25.07      4.90 o 
  -6  25   6       23.61       20.03      3.93 o 
  -5  25   6       30.71       39.14     10.47 o 
  -4  25   6        4.20        3.19      2.20 o 
  -3  25   6       14.36        8.48      3.38 o 
  -2  25   6      191.20      192.27      9.40 o 
  -1  25   6        1.40        4.70      2.54 o 
   0  25   6        8.67        5.01      2.38 o 
   1  25   6       38.94       43.32      4.09 o 
   2  25   6      167.99      180.34      7.02 o 
   4  25   6      213.41      249.74     17.48 o 
   5  25   6       59.30       72.96     11.89 o 
  -9  26   6      372.34      396.26     11.46 o 
  -8  26   6       37.11       44.11      4.87 o 
  -7  26   6       18.57       17.97      5.47 o 
  -6  26   6        5.86        6.94      3.25 o 
  -5  26   6        2.64       -1.35      2.90 o 
  -4  26   6       47.81       52.24      4.27 o 
  -3  26   6       42.62       46.71      5.69 o 
  -2  26   6       73.00       69.26      5.02 o 
  -1  26   6      172.16      163.64      6.94 o 
   0  26   6      145.90      148.49      5.96 o 
   1  26   6       82.07       89.77      7.26 o 
   2  26   6        5.79        9.77      5.35 o 
   4  26   6      131.27      167.62     16.52 o 
  -8  27   6        2.34       -2.28      2.74 o 
  -7  27   6      116.83      121.87      8.44 o 
  -6  27   6        0.51        3.15      3.12 o 
  -5  27   6       61.41       77.10      7.04 o 
  -4  27   6       76.26       76.34      5.21 o 
  -3  27   6       96.94      102.32      5.99 o 
  -2  27   6        3.44        6.39      3.62 o 
  -1  27   6       11.69       10.41      4.03 o 
   0  27   6       16.90       21.41      6.68 o 
   1  27   6       87.16      104.82     11.23 o 
   2  27   6        4.53        9.70      5.51 o 
  -7  28   6       57.72       63.36      5.92 o 
  -6  28   6       11.37        6.66      5.42 o 
  -5  28   6       60.93       64.87     18.23 o 
  -4  28   6       91.53       99.25      8.11 o 
  -3  28   6       58.15       51.56      6.40 o 
  -2  28   6       10.05       13.81      4.31 o 
  -1  28   6       57.43       56.16      6.72 o 
   0  28   6      131.25      121.37     12.10 o 
   1  28   6      115.71      119.44     12.23 o 
  -6  29   6       60.40       68.40      9.65 o 
  -5  29   6       88.10       88.99      9.31 o 
  -4  29   6      220.38      215.94     12.10 o 
  -3  29   6       15.00       10.23      4.24 o 
  -2  29   6       22.54       21.53      6.64 o 
  -1  29   6        6.55        4.17      4.05 o 
   0  29   6      160.80      145.87     13.60 o 
   1  29   6       27.98       28.11      7.53 o 
 -17   1   7        2.37        2.63      2.38 o 
 -16   1   7       15.23        9.08      3.36 o 
 -15   1   7      127.62      126.35     14.11 o 
 -14   1   7        6.10        3.03      2.25 o 
 -13   1   7      795.28      835.80     17.18 o 
 -12   1   7      318.64      347.44      9.18 o 
 -11   1   7      303.53      282.29      7.52 o 
 -10   1   7      405.23      389.60     15.27 o 
  -9   1   7      213.02      175.63      6.51 o 
  -8   1   7       40.28       21.73      1.73 o 
  -7   1   7     2670.33     2598.53     29.45 o 
  -6   1   7      766.91      767.11     12.01 o 
  -5   1   7     1567.07     1725.48     24.93 o 
  -4   1   7       62.21       60.00      3.30 o 
  -3   1   7     2208.72     2351.63     32.99 o 
  -2   1   7     1933.84     1972.71     17.89 o 
  -1   1   7      555.05      689.31      6.80 o 
   0   1   7      793.88      933.42      7.90 o 
   1   1   7      390.85      355.76      3.55 o 
   2   1   7       36.60       36.72      1.65 o 
   3   1   7       72.09       81.41      1.94 o 
   4   1   7       22.67       18.86      1.39 o 
   5   1   7       46.32       37.97      2.11 o 
   6   1   7      125.79      111.03      3.18 o 
   7   1   7        2.10       -0.07      1.25 o 
   8   1   7       36.82       36.10      3.42 o 
   9   1   7       84.28       76.12      4.68 o 
  10   1   7       49.98       60.99      4.45 o 
  11   1   7       55.27       34.01      6.44 o 
 -17   2   7       53.77       58.14      8.33 o 
 -16   2   7      154.33      167.21      6.40 o 
 -15   2   7        0.02       -1.42      2.19 o 
 -14   2   7      271.20      279.15      9.32 o 
 -13   2   7       92.94      102.12      7.29 o 
 -12   2   7      453.47      510.60     11.64 o 
 -11   2   7      139.77      143.90      5.19 o 
 -10   2   7       39.96       48.63      2.95 o 
  -9   2   7     1067.35     1044.52     16.78 o 
  -8   2   7      688.97      762.37      9.88 o 
  -7   2   7      192.25      194.26      7.29 o 
  -6   2   7      573.25      628.95     15.81 o 
  -5   2   7     1677.55     1875.59     26.85 o 
  -4   2   7     1429.72     1557.05     31.64 o 
  -3   2   7      109.81      128.46      2.51 o 
  -2   2   7        5.12        3.99      0.71 o 
  -1   2   7      578.94      661.72      6.81 o 
   0   2   7      159.09      200.70      2.72 o 
   1   2   7      535.85      521.63      5.57 o 
   2   2   7       41.40       47.43      1.49 o 
   3   2   7       45.39       45.08      1.61 o 
   4   2   7      207.67      199.93      3.54 o 
   5   2   7       53.53       52.13      2.37 o 
   6   2   7       30.92       34.67      2.09 o 
   7   2   7       19.36       20.84      2.10 o 
   8   2   7      307.67      307.44      7.70 o 
   9   2   7       39.08       40.00      3.66 o 
  10   2   7        0.72       -0.50      2.55 o 
  11   2   7        7.54        8.01      4.74 o 
 -17   3   7       70.49       69.08      5.16 o 
 -16   3   7       25.20       22.18      3.15 o 
 -15   3   7       98.12       93.79     10.06 o 
 -14   3   7       52.77       55.66      8.01 o 
 -13   3   7        8.59        5.54      2.26 o 
 -12   3   7        9.29        9.78      2.18 o 
 -11   3   7      123.81      116.26      5.41 o 
 -10   3   7      291.66      295.37     11.03 o 
  -9   3   7       10.90        8.63      1.31 o 
  -8   3   7       61.79       57.80      4.48 o 
  -5   3   7      790.96      749.67     15.44 o 
  -4   3   7      404.14      480.45      6.84 o 
  -3   3   7      642.16      705.83      8.26 o 
  -2   3   7       22.04       30.82      1.46 o 
  -1   3   7       20.68       25.92      1.23 o 
   0   3   7      278.40      309.23      3.60 o 
   1   3   7      329.29      325.82      3.44 o 
   2   3   7      347.08      348.06      4.19 o 
   3   3   7      345.05      353.30      4.13 o 
   4   3   7      876.77      888.72      9.10 o 
   5   3   7       17.05       20.27      1.75 o 
   6   3   7       40.08       44.36      2.90 o 
   7   3   7        3.91        8.00      1.92 o 
   8   3   7       55.25       56.03      4.90 o 
   9   3   7        4.51        6.93      2.30 o 
  10   3   7       26.28       32.34      3.55 o 
  11   3   7       17.21       19.88      5.41 o 
 -17   4   7       21.36       25.26      3.92 o 
 -16   4   7        0.27       -2.00      2.00 o 
 -15   4   7       82.73       72.16      4.63 o 
 -14   4   7        0.33       -1.08      1.65 o 
 -13   4   7       89.87       82.61      6.40 o 
 -12   4   7      477.76      493.46     16.86 o 
 -11   4   7      114.98      112.22      4.52 o 
 -10   4   7      894.79      773.65     13.83 o 
  -9   4   7      170.63      214.15      5.00 o 
  -8   4   7     1064.07     1059.38     26.03 o 
  -7   4   7        6.66       10.40      1.56 o 
  -6   4   7        4.98        1.12      1.09 o 
  -5   4   7        1.05       -1.07      1.07 o 
  -4   4   7     3676.45     3917.99     38.08 o 
  -3   4   7     1064.68     1142.35     12.51 o 
  -2   4   7      144.94      187.08      3.79 o 
  -1   4   7       22.34       21.03      0.92 o 
   0   4   7       73.21       71.96      1.73 o 
   1   4   7     1096.76     1150.40      9.62 o 
   2   4   7      277.84      287.76      3.31 o 
   3   4   7        0.21       -0.37      0.71 o 
   4   4   7      373.57      366.22      6.33 o 
   5   4   7      101.26       97.74      2.91 o 
   6   4   7      130.33      134.84      3.43 o 
   7   4   7       13.61       17.43      2.05 o 
   8   4   7       17.97       17.17      2.64 o 
   9   4   7        6.66        7.94      2.46 o 
  10   4   7        0.03       -1.98      2.15 o 
  11   4   7       67.01       70.48     11.32 o 
 -17   5   7        4.99        8.13      2.87 o 
 -16   5   7        9.78       13.47      3.00 o 
 -15   5   7       20.24       21.07      2.98 o 
 -14   5   7       63.04       66.95      4.51 o 
 -13   5   7       94.77      100.75      4.35 o 
 -12   5   7      102.13       92.63      4.90 o 
 -11   5   7        2.84        3.83      1.28 o 
 -10   5   7      250.27      187.45      4.75 o 
  -9   5   7     1025.05      876.88     15.43 o 
  -8   5   7      651.34      595.09     12.32 o 
  -7   5   7       90.64       98.93      4.53 o 
  -6   5   7       29.72       25.49      2.56 o 
  -5   5   7      975.22     1002.54     13.10 o 
  -4   5   7     1325.83     1439.59     15.25 o 
  -3   5   7       38.09       28.28      1.44 o 
  -2   5   7       89.33       92.33      2.40 o 
  -1   5   7      176.27      170.75      2.38 o 
   0   5   7      420.90      371.40      4.36 o 
   1   5   7       17.00       29.49      1.41 o 
   2   5   7       85.38       90.89      2.15 o 
   3   5   7      101.83      107.20      2.64 o 
   4   5   7      216.27      205.96      4.02 o 
   5   5   7      418.65      438.34      7.04 o 
   6   5   7       70.59       67.03      3.77 o 
   7   5   7       19.45       15.27      1.99 o 
   8   5   7        0.25       -1.79      1.79 o 
   9   5   7        5.64        6.78      2.95 o 
  10   5   7        4.74        4.02      2.98 o 
  11   5   7        2.36       10.08      5.13 o 
 -17   6   7       17.09       17.96      3.51 o 
 -16   6   7      815.94      844.43     16.05 o 
 -15   6   7       25.81       30.96      3.41 o 
 -14   6   7        1.26        1.76      2.84 o 
 -13   6   7      148.34      147.80      7.22 o 
 -12   6   7      196.11      184.09      5.26 o 
 -11   6   7      159.50      163.11      4.50 o 
 -10   6   7       34.30       28.79      2.33 o 
  -9   6   7       73.40       82.87      4.02 o 
  -8   6   7        3.07        4.79      1.66 o 
  -7   6   7      677.63      641.38     26.06 o 
  -6   6   7       18.44       21.39      2.19 o 
  -5   6   7     1619.65     1444.63     18.30 o 
  -4   6   7      427.50      466.20      6.21 o 
  -3   6   7     1402.20     1425.06     19.27 o 
  -2   6   7      468.77      503.65      5.88 o 
  -1   6   7      284.81      257.87      3.21 o 
   0   6   7      110.22      102.06      1.97 o 
   1   6   7      784.25      770.16      7.12 o 
   2   6   7        3.99        6.51      0.80 o 
   3   6   7        1.78        0.75      0.78 o 
   4   6   7      236.28      230.74      3.85 o 
   5   6   7       76.63       81.79      3.72 o 
   6   6   7       18.35       16.31      2.21 o 
   7   6   7        2.37        1.41      1.73 o 
   8   6   7        4.88        2.84      3.94 o 
   9   6   7        3.50        1.69      2.66 o 
  10   6   7        0.08        1.40      3.97 o 
  11   6   7        1.86        1.41      4.38 o 
 -17   7   7      413.60      423.90     14.98 o 
 -16   7   7      306.37      335.02      9.46 o 
 -15   7   7        9.21        9.08      2.52 o 
 -14   7   7       57.89       58.08      4.05 o 
 -13   7   7        3.13        3.72      1.79 o 
 -12   7   7       21.29       24.72      2.42 o 
 -11   7   7      660.47      560.24      8.76 o 
 -10   7   7       59.88       52.52      2.32 o 
  -9   7   7       83.54       88.12      4.38 o 
  -8   7   7      272.03      248.20      6.94 o 
  -7   7   7      129.13      137.22      6.52 o 
  -6   7   7      939.34      885.42     12.54 o 
  -5   7   7     2268.82     2332.00     23.57 o 
  -4   7   7       98.70       72.87      2.48 o 
  -3   7   7     1129.10     1040.91     14.03 o 
  -2   7   7      224.02      184.20      3.16 o 
  -1   7   7      573.63      565.06      5.60 o 
   0   7   7      235.40      250.01      3.42 o 
   1   7   7       23.07       35.72      1.43 o 
   2   7   7      190.40      179.27      3.01 o 
   3   7   7      142.31      130.41      2.60 o 
   4   7   7      993.54     1039.51     10.31 o 
   5   7   7      361.20      320.76      7.54 o 
   6   7   7      111.20      104.10      7.17 o 
   7   7   7       39.46       50.91      3.57 o 
   8   7   7        5.86        5.30      3.25 o 
   9   7   7        6.06        6.69      3.01 o 
  10   7   7       21.51       27.72      5.65 o 
  11   7   7       52.17       34.30      9.92 o 
 -17   8   7       59.49       49.66      6.56 o 
 -16   8   7       34.93       27.23      3.66 o 
 -15   8   7      160.76      160.10      6.51 o 
 -14   8   7       20.24       17.99      4.52 o 
 -13   8   7      139.31      143.44      6.43 o 
 -12   8   7       50.74       40.04      3.27 o 
 -11   8   7        1.74        1.31      1.24 o 
 -10   8   7       10.71       15.87      1.60 o 
  -9   8   7      134.84      120.83      5.28 o 
  -8   8   7      815.83      726.17     16.26 o 
  -7   8   7      571.76      505.10      8.72 o 
  -6   8   7      366.98      397.58      8.47 o 
  -5   8   7      161.30      198.69      6.24 o 
  -4   8   7      635.89      669.55      9.88 o 
  -3   8   7       79.08       82.38      1.93 o 
  -2   8   7      187.59      159.03      2.83 o 
  -1   8   7      154.19      158.79      2.64 o 
   0   8   7        3.96        2.75      0.91 o 
   1   8   7      905.02      904.02      8.28 o 
   2   8   7     1233.95     1225.40     12.19 o 
   3   8   7      177.54      183.26      3.90 o 
   4   8   7      361.60      348.18      4.90 o 
   5   8   7       16.86       19.06      1.92 o 
   6   8   7      132.13      121.85      4.71 o 
   7   8   7       49.45       50.22      3.02 o 
   8   8   7        0.11       -1.74      1.74 o 
   9   8   7       56.42       69.67      4.52 o 
  10   8   7       62.73       58.30      7.61 o 
  11   8   7        1.40       -1.87      6.03 o 
 -16   9   7       74.04       73.82      6.27 o 
 -15   9   7       89.16      100.21      5.57 o 
 -14   9   7      771.23      753.70     13.94 o 
 -13   9   7       32.01       26.06      2.87 o 
 -12   9   7       23.66       24.99      2.44 o 
 -11   9   7      321.60      309.17      6.26 o 
 -10   9   7      394.12      341.76      6.30 o 
  -9   9   7       14.07       12.54      1.45 o 
  -8   9   7      127.90      126.42      6.35 o 
  -7   9   7      441.14      419.93      8.76 o 
  -6   9   7     1385.66     1339.92     13.05 o 
  -5   9   7       39.62       45.83      2.16 o 
  -4   9   7       33.82       32.02      1.84 o 
  -3   9   7      451.46      442.14      5.61 o 
  -2   9   7       83.76       77.19      2.15 o 
  -1   9   7        1.01        1.09      0.73 o 
   0   9   7     1155.09     1187.90      9.57 o 
   1   9   7      163.38      141.49      2.65 o 
   2   9   7        5.95        3.30      0.97 o 
   3   9   7        8.27       10.69      1.25 o 
   4   9   7        4.83        8.09      1.16 o 
   5   9   7      107.81       91.56      3.42 o 
   6   9   7      242.10      250.23      7.28 o 
   7   9   7        1.78       -0.62      1.46 o 
   8   9   7        0.40       -0.10      1.60 o 
   9   9   7      159.46      155.32      6.00 o 
  10   9   7        0.21        1.45      4.32 o 
  11   9   7        6.93        7.06      7.15 o 
 -16  10   7       12.23       12.57      3.17 o 
 -15  10   7       11.82       11.66      2.81 o 
 -14  10   7       15.92       14.06      3.66 o 
 -13  10   7      139.55      149.32      5.63 o 
 -12  10   7       10.39        9.63      1.81 o 
 -11  10   7        5.06        4.43      1.43 o 
 -10  10   7        0.01        1.05      1.21 o 
  -9  10   7      120.16      122.22      3.77 o 
  -8  10   7      744.05      788.95     10.23 o 
  -7  10   7       15.44       13.20      1.29 o 
  -6  10   7       20.95       22.30      1.61 o 
  -5  10   7        6.39       14.32      1.71 o 
  -4  10   7       26.94       34.61      2.04 o 
  -3  10   7       61.45       42.06      1.76 o 
  -2  10   7      103.36       97.06      2.21 o 
  -1  10   7      257.08      251.95      3.47 o 
   0  10   7        2.83        1.24      0.73 o 
   1  10   7      707.63      728.14      7.82 o 
   2  10   7       52.80       61.42      2.90 o 
   3  10   7      301.18      316.22      5.08 o 
   4  10   7        6.06        8.37      1.32 o 
   5  10   7       22.68       13.54      1.79 o 
   6  10   7        7.45        4.81      1.65 o 
   7  10   7        0.18       -0.90      1.77 o 
   8  10   7        0.88        0.04      1.60 o 
   9  10   7        7.38        2.59      2.28 o 
  10  10   7        1.91       12.95      7.27 o 
  11  10   7       30.02       27.42      9.46 o 
 -16  11   7      554.65      568.45     12.94 o 
 -15  11   7      251.09      253.07      8.15 o 
 -14  11   7        5.27        4.86      2.32 o 
 -13  11   7      384.07      389.82      8.27 o 
 -12  11   7       38.09       42.95      3.02 o 
 -11  11   7       90.84       93.72      3.85 o 
 -10  11   7      189.04      205.22      7.55 o 
  -9  11   7        6.58        9.72      1.73 o 
  -8  11   7      120.05      109.37      3.26 o 
  -7  11   7      465.74      507.07     10.56 o 
  -6  11   7      261.13      320.96      5.69 o 
  -5  11   7        1.11       -0.75      1.63 o 
  -4  11   7      239.56      266.92      4.16 o 
  -3  11   7      409.77      382.03      4.68 o 
  -2  11   7      210.59      194.17      3.27 o 
  -1  11   7      139.48      114.37      2.39 o 
   0  11   7       58.33       51.25      1.83 o 
   1  11   7     1107.63     1170.26     12.07 o 
   2  11   7      663.54      667.77      7.65 o 
   3  11   7      238.42      242.30      4.31 o 
   4  11   7       15.46       19.24      2.04 o 
   5  11   7       24.29       28.01      2.77 o 
   6  11   7      134.44      149.34      5.31 o 
   7  11   7      199.80      188.24      6.07 o 
   8  11   7        0.20       -1.82      1.82 o 
   9  11   7       39.96       38.10      4.64 o 
  10  11   7        0.37        6.46      6.66 o 
 -16  12   7       24.14       16.03      3.38 o 
 -15  12   7      918.38      961.78     18.81 o 
 -14  12   7       20.37       23.07      3.13 o 
 -13  12   7       23.52       28.69      2.89 o 
 -12  12   7       89.42       86.88      4.05 o 
 -11  12   7        0.36        1.55      1.46 o 
 -10  12   7      192.32      203.41      5.02 o 
  -9  12   7       16.10       17.10      1.90 o 
  -8  12   7      176.02      179.91      4.44 o 
  -7  12   7        1.33        3.11      1.24 o 
  -6  12   7      204.75      206.03      4.64 o 
  -5  12   7      656.40      674.43      9.56 o 
  -4  12   7        8.89        2.38      0.91 o 
  -3  12   7       13.16       13.67      1.19 o 
  -2  12   7      738.54      775.10      8.25 o 
  -1  12   7     1210.06     1086.07     10.86 o 
   0  12   7      111.81      139.28      2.91 o 
   1  12   7       43.56       46.09      2.04 o 
   2  12   7       12.42       10.89      1.32 o 
   3  12   7        2.74        3.11      1.07 o 
   4  12   7       23.36       30.28      2.42 o 
   5  12   7        0.01        0.59      1.52 o 
   6  12   7        0.13        1.45      1.80 o 
   7  12   7        1.89        0.68      1.84 o 
   8  12   7       38.08       35.76      3.43 o 
   9  12   7       31.78       15.93      7.39 o 
  10  12   7       29.37       53.40     10.99 o 
 -16  13   7       54.78       63.43      8.63 o 
 -15  13   7      100.65       99.40      5.89 o 
 -14  13   7       23.99       33.25      3.29 o 
 -13  13   7        0.00        0.08      1.75 o 
 -12  13   7       42.47       51.20      2.70 o 
 -11  13   7      179.45      204.73      5.07 o 
 -10  13   7        1.44        1.98      1.55 o 
  -9  13   7       13.70       11.15      1.77 o 
  -8  13   7       38.94       42.84      2.65 o 
  -7  13   7      551.79      513.50     11.27 o 
  -6  13   7      465.47      483.22     10.19 o 
  -5  13   7       90.21       81.33      3.30 o 
  -4  13   7       84.15       50.41      3.15 o 
  -3  13   7      332.26      329.72      5.07 o 
  -2  13   7       31.51       12.71      2.12 o 
  -1  13   7        9.69       13.44      1.28 o 
   0  13   7      106.81       85.46      2.85 o 
   1  13   7        2.82        6.88      1.71 o 
   2  13   7      351.58      384.79      5.50 o 
   3  13   7        0.05        1.01      1.58 o 
   4  13   7      214.73      187.97      4.87 o 
   5  13   7      126.97      156.48      5.34 o 
   6  13   7       79.36       66.92      4.23 o 
   7  13   7       32.82       33.35      4.09 o 
   8  13   7       18.53       17.38      2.76 o 
   9  13   7        2.58       10.20      6.47 o 
  10  13   7       11.99        5.35      6.62 o 
 -15  14   7       18.76       13.02      3.21 o 
 -14  14   7       75.12       84.69      4.39 o 
 -13  14   7      118.39      117.56      4.65 o 
 -12  14   7      456.63      465.21      7.33 o 
 -11  14   7        8.91        7.20      1.80 o 
 -10  14   7       10.32       14.39      2.08 o 
  -9  14   7      228.88      235.06      5.65 o 
  -8  14   7       46.75       47.26      2.92 o 
  -7  14   7      792.82      770.85     11.28 o 
  -6  14   7       87.49       82.41      3.92 o 
  -5  14   7       31.29       33.58      2.46 o 
  -4  14   7      170.17      179.52      3.62 o 
  -3  14   7      527.26      399.25      5.67 o 
  -2  14   7      251.79      199.50      3.88 o 
  -1  14   7       82.31       63.60      3.02 o 
   0  14   7      129.70      138.97      3.18 o 
   1  14   7      105.68       98.50      3.21 o 
   2  14   7       53.98       48.92      2.24 o 
   3  14   7      541.37      535.39      9.03 o 
   4  14   7        1.70        0.66      1.67 o 
   5  14   7       15.15       21.24      2.64 o 
   6  14   7        0.17       -0.52      1.73 o 
   7  14   7       27.24       19.31      2.84 o 
   8  14   7       73.55       84.17      5.37 o 
   9  14   7       72.74       72.34     12.18 o 
  10  14   7       12.36        7.70      6.97 o 
 -15  15   7       62.96       61.12      5.68 o 
 -14  15   7      378.04      376.52      8.04 o 
 -13  15   7       12.84        7.41      2.03 o 
 -12  15   7        8.59       11.57      2.31 o 
 -11  15   7        4.97        1.85      1.60 o 
 -10  15   7      503.22      507.52      9.19 o 
  -9  15   7      246.92      235.68      5.82 o 
  -8  15   7        0.59       -0.34      1.45 o 
  -7  15   7       49.39       46.71      2.98 o 
  -6  15   7      109.33      107.63      4.30 o 
  -5  15   7       11.66       11.97      1.83 o 
  -4  15   7      119.28      126.08      2.95 o 
  -3  15   7      383.81      351.44      5.39 o 
  -2  15   7       89.32       62.10      2.98 o 
  -1  15   7       15.93       20.86      1.89 o 
   0  15   7       23.29       21.05      1.79 o 
   1  15   7       16.86       22.52      1.70 o 
   2  15   7      491.42      494.65      7.09 o 
   3  15   7       91.52       76.63      3.42 o 
   4  15   7       18.46       23.34      2.40 o 
   5  15   7        0.00       -2.21      2.21 o 
   6  15   7        3.80        6.45      2.78 o 
   7  15   7        0.62       -1.70      1.86 o 
   8  15   7       59.57       48.47      5.53 o 
   9  15   7        1.06        0.82      5.84 o 
 -15  16   7      198.48      200.16      7.82 o 
 -14  16   7        8.94        7.89      2.75 o 
 -13  16   7       35.16       32.92      3.31 o 
 -12  16   7       78.90       78.70      5.04 o 
 -11  16   7       19.26       29.74      2.76 o 
 -10  16   7       16.53       23.28      2.64 o 
  -9  16   7        0.27        0.14      1.87 o 
  -8  16   7        1.21        4.13      1.73 o 
  -7  16   7       92.57      108.81      4.12 o 
  -6  16   7        4.89        6.36      2.03 o 
  -5  16   7      114.55      102.90      3.23 o 
  -4  16   7      106.94       81.93      3.50 o 
  -3  16   7      204.91      202.26      4.21 o 
  -2  16   7      653.70      611.77      9.10 o 
  -1  16   7       39.45       42.22      2.52 o 
   0  16   7      210.35      201.58      4.43 o 
   1  16   7       42.86       49.17      2.35 o 
   2  16   7       19.87       18.73      2.09 o 
   3  16   7      277.16      256.06      5.51 o 
   4  16   7       31.85       38.33      2.91 o 
   5  16   7        3.54        3.31      1.94 o 
   6  16   7        8.76        7.06      2.29 o 
   7  16   7        3.25        2.16      2.15 o 
   8  16   7        2.57        1.85      3.17 o 
   9  16   7        2.26       -4.61      5.81 o 
 -14  17   7       67.20       69.07      5.27 o 
 -13  17   7        7.28        6.52      2.43 o 
 -12  17   7      242.65      232.46      9.43 o 
 -11  17   7      133.08      133.56      5.24 o 
 -10  17   7        0.74       -0.44      1.88 o 
  -9  17   7        1.28       -1.84      1.84 o 
  -8  17   7      139.51      145.69      6.14 o 
  -7  17   7       62.81       67.80      4.12 o 
  -6  17   7       66.46       69.38      4.08 o 
  -5  17   7       26.30       29.89      2.06 o 
  -4  17   7       32.37       23.54      1.91 o 
  -3  17   7        7.08        7.55      1.43 o 
  -2  17   7       55.46       76.47      3.22 o 
  -1  17   7       80.29       81.32      7.16 o 
   0  17   7       22.83       31.27      2.14 o 
   1  17   7        1.53        1.88      1.12 o 
   2  17   7      106.24      107.33      4.03 o 
   3  17   7       43.79       50.47      4.20 o 
   4  17   7      375.76      348.97      7.87 o 
   5  17   7       32.14       39.09      3.50 o 
   6  17   7        0.04       -1.84      1.84 o 
   7  17   7       45.04       46.03      4.44 o 
   8  17   7       33.97       40.32      9.74 o 
   9  17   7       16.61       15.48      7.98 o 
 -14  18   7       16.75       12.12      3.21 o 
 -13  18   7        0.37        2.05      2.07 o 
 -12  18   7      222.89      210.33      9.31 o 
 -11  18   7       11.88       13.18      2.56 o 
 -10  18   7        1.12        1.78      2.18 o 
  -9  18   7      170.08      162.14      5.88 o 
  -8  18   7      234.54      227.04      6.82 o 
  -7  18   7       94.45       79.60      4.57 o 
  -6  18   7       12.98       13.95      2.94 o 
  -5  18   7        1.87        0.19      1.10 o 
  -4  18   7       26.75       23.99      2.03 o 
  -3  18   7      102.25       90.32      4.20 o 
  -2  18   7       87.35       75.71      6.12 o 
  -1  18   7       13.97       14.00      2.11 o 
   0  18   7        0.40       -0.38      1.18 o 
   1  18   7       14.74       19.37      2.16 o 
   2  18   7       82.96       97.58      4.16 o 
   3  18   7       20.01       17.35      2.46 o 
   4  18   7        0.07       -0.58      1.72 o 
   5  18   7       25.14       20.75      4.72 o 
   6  18   7       50.95       51.26      4.72 o 
   7  18   7       18.97       16.24      6.72 o 
   8  18   7        0.05       -2.44      5.75 o 
 -14  19   7      213.69      209.71     19.73 o 
 -13  19   7       11.25       12.03      2.79 o 
 -12  19   7        1.63       -0.25      2.51 o 
 -11  19   7       55.16       60.97      4.97 o 
 -10  19   7      171.87      184.53      8.31 o 
  -9  19   7      141.85      134.28     10.56 o 
  -8  19   7       12.10       12.72      2.71 o 
  -7  19   7       37.51       42.31      6.25 o 
  -6  19   7      161.69      163.95      5.10 o 
  -5  19   7        4.09        1.99      1.55 o 
  -4  19   7       17.55       24.20      2.15 o 
  -3  19   7      270.44      304.80      6.19 o 
  -2  19   7       40.91       44.39      2.77 o 
  -1  19   7        0.92        1.19      1.33 o 
   0  19   7      107.81      132.05      5.37 o 
   1  19   7       50.60       57.53      3.48 o 
   2  19   7      324.30      337.15     10.04 o 
   3  19   7        3.53        1.34      1.84 o 
   4  19   7        0.70        2.01      1.90 o 
   5  19   7        0.65       -0.10      2.58 o 
   6  19   7        2.99        4.06      2.54 o 
   7  19   7      128.12      120.37     14.56 o 
   8  19   7       97.08       78.16     12.47 o 
 -13  20   7       12.45       13.52      3.01 o 
 -12  20   7        0.01       -2.51      2.51 o 
 -11  20   7       23.97       18.04      3.39 o 
 -10  20   7       18.16       17.77      3.35 o 
  -9  20   7        0.16        0.60      4.60 o 
  -8  20   7        6.36       10.18      3.18 o 
  -7  20   7       41.75       33.36      2.95 o 
  -6  20   7       11.06       14.27      2.90 o 
  -5  20   7        2.24        3.92      1.83 o 
  -4  20   7        9.73        7.10      2.03 o 
  -3  20   7       29.19       31.55      2.49 o 
  -2  20   7       29.34       25.13      3.36 o 
  -1  20   7       69.39       66.61      3.26 o 
   0  20   7       10.70       11.74      2.38 o 
   1  20   7      331.23      383.53      8.22 o 
   2  20   7        5.72        4.25      1.77 o 
   3  20   7       28.59       26.89      3.00 o 
   4  20   7       45.30       52.52      3.89 o 
   5  20   7       19.98       19.87      3.70 o 
   6  20   7      103.78       76.47     11.60 o 
   7  20   7       32.22       21.71      7.98 o 
   8  20   7       70.69       71.77     12.26 o 
 -13  21   7        4.17        7.51      2.75 o 
 -12  21   7        7.69        8.14      3.64 o 
 -11  21   7      293.92      299.86     11.69 o 
 -10  21   7        0.12       -2.20      2.20 o 
  -9  21   7       98.33       96.69      7.86 o 
  -8  21   7       44.84       46.36      4.43 o 
  -7  21   7       44.92       37.04      3.29 o 
  -6  21   7      125.57      128.76      8.89 o 
  -5  21   7      299.28      307.31     16.80 o 
  -4  21   7       20.70       27.51      2.41 o 
  -3  21   7      140.61      154.65      5.36 o 
  -2  21   7       48.22       48.52      2.97 o 
  -1  21   7        7.19        5.17      2.07 o 
   0  21   7       12.71       11.55      2.97 o 
   1  21   7       35.39       33.54      3.50 o 
   2  21   7       71.79       74.85      3.98 o 
   3  21   7        1.33       -1.53      1.81 o 
   4  21   7        0.39        1.44      2.38 o 
   5  21   7       32.68       40.42      8.88 o 
   6  21   7      130.69      152.04     16.05 o 
   7  21   7       32.59       45.77     10.16 o 
 -12  22   7      124.41      148.36      8.92 o 
 -11  22   7      113.51      115.94      8.60 o 
 -10  22   7        0.02       -2.31      2.97 o 
  -9  22   7      238.30      249.43      7.24 o 
  -8  22   7        0.32        1.66      2.20 o 
  -7  22   7       38.83       36.69      3.44 o 
  -6  22   7       18.36       10.85      2.89 o 
  -5  22   7      419.59      409.87      9.34 o 
  -4  22   7        2.34        4.27      1.63 o 
  -3  22   7       17.13       17.51      2.17 o 
  -2  22   7       53.55       58.07      4.19 o 
  -1  22   7       26.31       26.64      3.15 o 
   0  22   7       40.75       32.80      3.52 o 
   1  22   7        2.16        2.11      2.34 o 
   2  22   7       56.43       68.93      4.87 o 
   3  22   7       29.07       23.37      3.01 o 
   4  22   7       39.98       37.40      4.13 o 
   5  22   7        1.84       -1.13      5.48 o 
   6  22   7        0.03       -0.18      6.44 o 
 -12  23   7       23.94       27.47      7.71 o 
 -11  23   7       81.21       86.99      5.66 o 
 -10  23   7        3.44        1.97      2.71 o 
  -9  23   7      322.28      316.49      8.50 o 
  -8  23   7       25.73       24.98      3.19 o 
  -7  23   7       34.87       37.29      3.57 o 
  -6  23   7       52.03       41.44      3.62 o 
  -5  23   7       61.13       61.56      4.14 o 
  -4  23   7        4.50        5.09      1.79 o 
  -3  23   7        9.68       12.11      2.55 o 
  -2  23   7       20.75       17.03      2.76 o 
  -1  23   7        1.60        0.94      2.15 o 
   0  23   7       52.48       49.47      4.67 o 
   1  23   7        2.06        4.87      2.06 o 
   2  23   7       93.24       93.18      7.90 o 
   3  23   7       26.83       25.60      3.14 o 
   4  23   7       73.98       54.19     10.24 o 
   5  23   7       46.34       48.39     10.25 o 
   6  23   7       79.11       86.71     12.69 o 
 -11  24   7        0.52        6.11      2.76 o 
 -10  24   7      132.48      143.20      9.17 o 
  -9  24   7       32.00       39.63      5.95 o 
  -8  24   7        0.14        2.65      2.30 o 
  -7  24   7       18.14       15.77      2.83 o 
  -6  24   7       12.29       10.93      2.64 o 
  -5  24   7       45.54       55.25      4.21 o 
  -4  24   7      478.53      483.69     10.63 o 
  -3  24   7      144.45      157.86      7.31 o 
  -2  24   7       81.14       75.99      4.92 o 
  -1  24   7        8.71       11.35      2.79 o 
   0  24   7        8.19        8.69      2.71 o 
   1  24   7        2.95       -1.52      1.99 o 
   2  24   7       25.07       27.95      3.54 o 
   3  24   7       68.57       85.00     10.18 o 
   4  24   7        0.61        3.49      6.18 o 
   5  24   7        0.06        5.00      6.54 o 
 -10  25   7       54.41       62.44      8.78 o 
  -9  25   7      309.64      292.80     12.91 o 
  -8  25   7        0.02        0.22      3.31 o 
  -7  25   7        1.56        0.45      2.22 o 
  -6  25   7       40.91       44.20      4.04 o 
  -5  25   7       26.27       26.85      4.82 o 
  -4  25   7       36.93       37.50      3.63 o 
  -3  25   7      107.04      106.18      5.56 o 
  -2  25   7        4.18        4.38      2.37 o 
  -1  25   7        8.11        7.34      2.59 o 
   0  25   7       25.61       31.38      5.03 o 
   1  25   7       38.62       29.79      4.67 o 
   2  25   7        0.24        0.86      4.60 o 
   4  25   7      124.61      125.18     14.67 o 
  -9  26   7       52.60       57.16      5.37 o 
  -8  26   7        1.72        4.76      4.58 o 
  -7  26   7       76.96       79.35      6.64 o 
  -6  26   7      103.07      111.02      7.90 o 
  -5  26   7      180.04      174.21      8.72 o 
  -4  26   7       70.43       74.42      9.56 o 
  -3  26   7       70.84       75.25      5.10 o 
  -2  26   7        6.62        9.53      2.79 o 
  -1  26   7       34.09       41.11     11.94 o 
   0  26   7        2.22        5.62      2.89 o 
   1  26   7       27.38       28.97      7.00 o 
   2  26   7       44.56       46.15      7.93 o 
  -8  27   7       11.20        8.89      3.55 o 
  -7  27   7       13.97        4.79      3.40 o 
  -6  27   7        1.26        1.88      4.10 o 
  -5  27   7      372.68      358.28     19.34 o 
  -4  27   7       34.50       48.28      5.92 o 
  -3  27   7        5.38        6.61      3.74 o 
  -2  27   7       51.29       48.81      6.11 o 
  -1  27   7        6.67        2.36      3.60 o 
   0  27   7       24.24       23.79      8.53 o 
   1  27   7        8.47        6.53      5.53 o 
   2  27   7        1.38       -1.21      4.88 o 
  -7  28   7        0.46       -0.62      3.88 o 
  -6  28   7        8.36       13.72      4.17 o 
  -5  28   7        3.18        5.86      5.25 o 
  -4  28   7       35.34       29.40      5.15 o 
  -3  28   7        7.86        5.61      3.76 o 
  -2  28   7       10.11       12.59      4.32 o 
  -1  28   7        2.00       -0.63      3.34 o 
   0  28   7      137.87      134.59     12.74 o 
   1  28   7      181.53      195.08     13.98 o 
  -5  29   7        2.17        6.46      4.97 o 
  -4  29   7        6.40        7.49      4.05 o 
  -3  29   7       17.00       18.52      4.63 o 
  -2  29   7       52.92       59.02      7.64 o 
  -1  29   7      123.36      113.92     18.65 o 
 -17   0   8        3.41       -3.46      3.46 o 
 -16   0   8       30.57       28.68      6.09 o 
 -15   0   8       24.23       21.02      5.00 o 
 -14   0   8       14.76       15.45      4.39 o 
 -13   0   8      665.59      673.40     20.51 o 
 -12   0   8      454.63      503.35     16.02 o 
 -11   0   8       75.13       97.71      6.05 o 
 -10   0   8       27.76        9.50      2.45 o 
  -9   0   8      238.19      252.24      8.46 o 
  -8   0   8      996.00      747.75     17.70 o 
  -7   0   8      137.46       74.41      4.08 o 
  -6   0   8      118.79      100.77      4.73 o 
  -5   0   8      612.80      697.78     16.91 o 
  -3   0   8       96.86       68.19      3.66 o 
  -2   0   8       16.57       21.12      1.67 o 
  -1   0   8     1546.60     1520.16     19.96 o 
   0   0   8      420.55      421.79      7.90 o 
   1   0   8       12.00       18.65      1.37 o 
   2   0   8      163.58      194.30      3.88 o 
   3   0   8      423.04      426.95      7.16 o 
   4   0   8       75.56       69.88      3.69 o 
   5   0   8      324.18      353.46      8.14 o 
   6   0   8      388.57      447.73     12.31 o 
   7   0   8        1.87       -1.66      2.48 o 
   8   0   8       91.64       99.96      7.29 o 
   9   0   8       35.21       45.11      9.68 o 
  10   0   8        0.17       -0.89      5.61 o 
  11   0   8        0.00        1.23      6.16 o 
 -17   1   8        1.57       -0.18      2.24 o 
 -16   1   8       51.41       46.33      5.05 o 
 -15   1   8      128.58      128.42      6.60 o 
 -14   1   8        7.53       15.23      2.95 o 
 -13   1   8      255.49      248.41      7.93 o 
 -12   1   8       64.87       61.84      4.14 o 
 -11   1   8       36.10       41.89      4.15 o 
 -10   1   8      205.30      226.69      5.98 o 
  -9   1   8     1477.28     1350.16     20.88 o 
  -8   1   8      318.07      360.23      7.15 o 
  -7   1   8      118.33      116.36      5.50 o 
  -6   1   8      285.39      302.64      6.34 o 
  -5   1   8        1.72        1.39      1.39 o 
  -4   1   8       65.52       56.58      4.15 o 
  -3   1   8      134.26      142.13      2.69 o 
  -2   1   8       59.40       91.41      1.87 o 
  -1   1   8      162.72      218.46      3.21 o 
   0   1   8     1632.05     1654.56     14.21 o 
   1   1   8       43.92       63.38      1.70 o 
   2   1   8        0.26        1.72      0.67 o 
   3   1   8        0.93        0.90      0.83 o 
   4   1   8      236.69      247.57      4.51 o 
   5   1   8        0.05       -1.20      1.20 o 
   6   1   8       25.36       29.22      2.11 o 
   7   1   8        0.24       -0.75      1.47 o 
   8   1   8       18.82       17.47      2.81 o 
   9   1   8       60.26       53.23      4.14 o 
  10   1   8       21.25       18.10      6.76 o 
  11   1   8        0.01       -0.54      4.29 o 
 -17   2   8        2.93        2.76      2.35 o 
 -16   2   8       25.39       18.61      2.89 o 
 -15   2   8        4.55        5.42      2.62 o 
 -14   2   8       98.12       96.63      5.59 o 
 -13   2   8       34.53       31.52      3.48 o 
 -12   2   8       60.90       70.46      5.63 o 
 -11   2   8      453.94      413.16      9.28 o 
 -10   2   8       73.05      122.85      6.13 o 
  -9   2   8     1647.65     1468.38     22.41 o 
  -8   2   8       38.45       47.63      2.22 o 
  -7   2   8      171.20      190.12      3.35 o 
  -6   2   8      945.05      937.05     14.50 o 
  -5   2   8      260.46      242.36      9.56 o 
  -4   2   8        8.43        0.71      1.51 o 
  -3   2   8        1.39        1.33      0.71 o 
  -2   2   8      226.98      252.50      3.22 o 
  -1   2   8       40.79       44.44      1.63 o 
   0   2   8        0.49        0.74      0.66 o 
   1   2   8      384.87      355.59      3.64 o 
   2   2   8       53.07       53.96      1.78 o 
   3   2   8     1006.29     1009.97      9.66 o 
   4   2   8      251.44      258.60      4.24 o 
   5   2   8     1180.81     1201.24     14.88 o 
   6   2   8       29.90       22.05      1.95 o 
   7   2   8      101.71      104.95      3.88 o 
   8   2   8       28.17       28.44      3.17 o 
   9   2   8       64.36       57.13      4.32 o 
  10   2   8       34.89       30.85      6.26 o 
  11   2   8       82.39       91.06      9.71 o 
 -17   3   8       11.29       13.16      2.93 o 
 -16   3   8        0.93        3.01      2.31 o 
 -15   3   8       25.61       26.07      3.01 o 
 -14   3   8        4.75        3.87      2.24 o 
 -13   3   8      264.12      269.62      8.30 o 
 -12   3   8       11.29        8.42      2.03 o 
 -11   3   8      154.03      135.12      4.80 o 
 -10   3   8       58.38       42.26      2.66 o 
  -9   3   8      104.30       55.53      2.50 o 
  -8   3   8     1103.31     1062.09     25.76 o 
  -7   3   8      686.60      647.03     17.43 o 
  -6   3   8     1088.82     1103.45     22.38 o 
  -5   3   8       36.67       49.02      2.16 o 
  -4   3   8      867.73      913.41     10.83 o 
  -3   3   8     1457.27     1401.28     16.08 o 
  -2   3   8      187.48      186.79      3.32 o 
  -1   3   8      136.23      118.30      2.33 o 
   0   3   8       11.63        4.34      0.75 o 
   1   3   8      403.35      419.84      4.53 o 
   2   3   8      413.70      416.53      4.32 o 
   3   3   8       10.29       24.96      1.51 o 
   4   3   8      319.91      285.06      5.41 o 
   5   3   8      237.39      225.02      5.54 o 
   6   3   8      118.00       89.10      3.12 o 
   7   3   8       80.68       75.45      5.20 o 
   8   3   8      354.09      369.53      8.71 o 
   9   3   8        0.78        3.80      2.29 o 
  10   3   8       50.92       62.96      7.98 o 
  11   3   8        0.01        3.71      4.79 o 
 -17   4   8       26.84       24.49      3.52 o 
 -16   4   8        2.47        6.62      2.45 o 
 -15   4   8        8.21        5.39      2.56 o 
 -14   4   8       21.23       20.86      2.60 o 
 -13   4   8      166.63      169.20      5.14 o 
 -12   4   8      276.97      275.52      6.14 o 
 -11   4   8       42.62       39.86      2.96 o 
 -10   4   8       57.30       49.91      4.77 o 
  -9   4   8       35.94       29.79      2.30 o 
  -8   4   8      135.09      154.71      4.38 o 
  -7   4   8       18.95       15.74      1.64 o 
  -6   4   8      405.67      376.35      9.65 o 
  -5   4   8       82.60       91.68      2.87 o 
  -4   4   8      665.00      763.64      8.42 o 
  -3   4   8       17.46       27.91      1.79 o 
  -2   4   8      579.83      561.38      7.69 o 
  -1   4   8       39.00       53.11      1.73 o 
   0   4   8       19.23       20.64      1.17 o 
   1   4   8      312.61      350.29      4.47 o 
   2   4   8      188.04      167.41      2.62 o 
   3   4   8      901.12      920.17      9.59 o 
   4   4   8      507.94      504.99      7.03 o 
   5   4   8      336.26      332.23      6.20 o 
   6   4   8       13.51       17.50      2.40 o 
   7   4   8      154.87      147.84      5.23 o 
   8   4   8        3.17       -0.30      2.44 o 
   9   4   8       16.27       16.03      3.60 o 
  10   4   8       16.70       28.42      6.03 o 
  11   4   8        2.34        6.40      4.82 o 
 -17   5   8        9.70        8.12      2.82 o 
 -16   5   8       92.81      100.97      5.68 o 
 -15   5   8      299.50      294.41      7.91 o 
 -14   5   8       84.57       79.40      4.38 o 
 -13   5   8        7.13        8.11      1.87 o 
 -12   5   8      484.13      475.69      8.70 o 
 -11   5   8      138.48      138.93      3.91 o 
 -10   5   8      166.04      151.97      3.58 o 
  -9   5   8        8.95       10.34      1.75 o 
  -8   5   8      886.56      784.09     13.84 o 
  -7   5   8       12.94       11.03      2.22 o 
  -6   5   8      308.68      273.43     12.66 o 
  -5   5   8      135.17      166.41      2.94 o 
  -4   5   8      622.26      527.62      6.98 o 
  -3   5   8      404.79      412.07      7.69 o 
  -2   5   8      377.27      430.56      9.12 o 
  -1   5   8      546.73      526.95      5.65 o 
   0   5   8      934.94      861.98      7.61 o 
   1   5   8      233.07      203.07      3.55 o 
   2   5   8       17.59       14.71      1.16 o 
   3   5   8      369.99      365.25      7.36 o 
   4   5   8     1457.55     1401.18     13.22 o 
   5   5   8        2.88        0.31      1.32 o 
   6   5   8      132.25      161.95      7.20 o 
   7   5   8        4.10        3.67      1.87 o 
   8   5   8       23.55       19.24      3.51 o 
   9   5   8       24.88       36.89      4.89 o 
  10   5   8        0.50        0.06      4.11 o 
  11   5   8        0.01       -1.34      3.99 o 
 -17   6   8        1.85       -2.34      2.34 o 
 -16   6   8      382.69      394.57      9.96 o 
 -15   6   8        0.65        5.13      2.09 o 
 -14   6   8      142.47      128.58      5.12 o 
 -13   6   8       52.69       53.89      3.47 o 
 -12   6   8        0.18        1.00      1.34 o 
 -11   6   8       34.93       38.60      2.37 o 
 -10   6   8      442.03      411.79      9.68 o 
  -9   6   8      151.32      179.64      5.80 o 
  -8   6   8       25.00       16.42      3.06 o 
  -7   6   8      172.10      149.60      5.00 o 
  -6   6   8        2.11        9.29      1.83 o 
  -5   6   8       33.21       34.39      1.35 o 
  -4   6   8      539.26      566.45      7.51 o 
  -3   6   8       78.74       85.59      3.65 o 
  -2   6   8       47.94       51.15      2.62 o 
  -1   6   8        0.02       -0.27      0.58 o 
   0   6   8        0.56        1.78      0.68 o 
   1   6   8      297.28      323.56      5.75 o 
   2   6   8        0.02       -0.28      0.75 o 
   3   6   8        0.49       -0.02      0.93 o 
   4   6   8      342.74      344.55      5.09 o 
   5   6   8       43.73       53.38      2.48 o 
   6   6   8        0.80        2.81      1.74 o 
   7   6   8       43.44       44.16      3.50 o 
   8   6   8       54.24       56.87      5.14 o 
   9   6   8       24.53       19.20      3.83 o 
  10   6   8       95.01       97.36      9.62 o 
 -17   7   8      170.06      181.85      7.32 o 
 -16   7   8      430.40      466.56     11.06 o 
 -15   7   8        9.34       11.63      2.60 o 
 -14   7   8        1.21        0.93      1.77 o 
 -13   7   8       17.26       19.78      2.38 o 
 -12   7   8      140.31      149.04      5.31 o 
 -11   7   8      103.34      101.17      4.67 o 
 -10   7   8        0.06        3.66      1.77 o 
  -9   7   8      189.38      216.61      6.69 o 
  -8   7   8      319.26      323.54     20.49 o 
  -7   7   8      518.72      485.83     10.47 o 
  -6   7   8     4143.97     4088.17     62.19 o 
  -5   7   8     3339.94     3306.02     33.27 o 
  -4   7   8       92.00      100.78      3.17 o 
  -3   7   8      618.41      557.29      9.89 o 
  -2   7   8      482.99      511.67      5.35 o 
  -1   7   8       11.73       10.60      0.93 o 
   0   7   8       25.09       19.61      1.22 o 
   1   7   8       80.31       70.86      2.29 o 
   2   7   8      194.33      203.07      3.68 o 
   3   7   8      229.70      218.91      5.55 o 
   4   7   8      126.15      126.14      3.03 o 
   5   7   8      225.69      225.62      4.39 o 
   6   7   8       74.14       73.18      3.49 o 
   7   7   8      241.74      250.88      6.12 o 
   8   7   8       12.64       20.68      2.83 o 
   9   7   8        5.46        5.24      2.43 o 
  10   7   8       16.31       18.00      5.47 o 
 -17   8   8        5.61        4.46      3.00 o 
 -16   8   8      140.04      158.18      6.81 o 
 -15   8   8       33.10       36.04      3.58 o 
 -14   8   8        0.81       -0.29      1.74 o 
 -13   8   8      416.48      416.16      8.77 o 
 -12   8   8       95.09       85.33      3.74 o 
 -11   8   8        0.39       -0.86      1.07 o 
 -10   8   8      208.77      227.29      7.40 o 
  -9   8   8       27.68       15.70      2.54 o 
  -8   8   8      939.90      922.47     17.15 o 
  -7   8   8      485.87      471.27     11.08 o 
  -6   8   8      925.55      818.50      8.60 o 
  -5   8   8     3899.22     3849.48     46.87 o 
  -4   8   8        5.31        6.28      1.21 o 
  -3   8   8      192.03      205.19      3.76 o 
  -2   8   8      483.35      437.48      4.92 o 
  -1   8   8       27.08       34.93      1.47 o 
   0   8   8      205.84      219.88      3.12 o 
   1   8   8       80.49       98.09      2.34 o 
   2   8   8       32.40       40.54      2.10 o 
   3   8   8        0.08        0.31      0.94 o 
   4   8   8        9.19        7.64      1.71 o 
   5   8   8       13.18       12.11      2.17 o 
   6   8   8      167.56      176.93      4.78 o 
   7   8   8        1.52        1.11      1.60 o 
   8   8   8       51.38       48.57      3.78 o 
   9   8   8       45.17       56.99      7.52 o 
  10   8   8        1.84       -0.95      4.21 o 
 -17   9   8       90.32       96.39      9.13 o 
 -16   9   8        1.51        0.65      2.40 o 
 -15   9   8      271.18      261.21      7.81 o 
 -14   9   8       48.91       51.23      3.85 o 
 -13   9   8       14.70       10.19      2.97 o 
 -12   9   8       29.57       24.73      2.39 o 
 -11   9   8       24.88       19.83      1.51 o 
 -10   9   8       48.45       37.50      2.15 o 
  -9   9   8      202.87      179.05      6.65 o 
  -8   9   8      157.81      139.42      5.76 o 
  -7   9   8      341.13      380.58      7.66 o 
  -6   9   8      988.37      963.78     11.63 o 
  -5   9   8     1444.00     1459.64     16.49 o 
  -4   9   8        3.56        5.20      1.39 o 
  -3   9   8      305.89      334.25      4.73 o 
  -2   9   8      432.67      374.75      4.31 o 
  -1   9   8       63.41       36.52      1.56 o 
   0   9   8      506.16      476.59      5.39 o 
   1   9   8      287.87      325.06      4.36 o 
   2   9   8       96.81       88.59      2.66 o 
   3   9   8       43.13       54.19      2.36 o 
   4   9   8       86.13       97.47      3.14 o 
   5   9   8        2.70        2.08      1.72 o 
   6   9   8      135.39      121.42      5.04 o 
   7   9   8       20.57       31.51      3.24 o 
   8   9   8       20.70       23.64      4.62 o 
   9   9   8       11.89       12.43      4.98 o 
  10   9   8        5.05        9.35      5.17 o 
 -16  10   8      194.61      194.43     11.88 o 
 -15  10   8       86.55       84.85      5.21 o 
 -14  10   8       65.92       71.86      4.50 o 
 -13  10   8        0.55        2.27      1.76 o 
 -12  10   8       53.08       47.68      2.97 o 
 -11  10   8      137.06      122.31      7.04 o 
 -10  10   8      165.06      156.93      4.26 o 
  -9  10   8      144.33      141.63      9.56 o 
  -8  10   8     1346.81     1384.13     19.59 o 
  -7  10   8     3197.45     3189.16     37.10 o 
  -6  10   8     3088.82     3077.27     31.84 o 
  -5  10   8     2318.05     2143.19     23.16 o 
  -4  10   8      165.45      155.32      3.85 o 
  -3  10   8      379.08      419.33      4.95 o 
  -2  10   8     1129.35     1048.20      9.77 o 
  -1  10   8      580.39      614.41      6.40 o 
   0  10   8       93.64       95.14      2.25 o 
   1  10   8       37.19       39.91      2.01 o 
   2  10   8      475.03      484.20      6.33 o 
   3  10   8      438.55      440.23      7.64 o 
   4  10   8       41.62       43.56      2.36 o 
   5  10   8        2.01        1.85      1.72 o 
   6  10   8        0.42        0.01      1.73 o 
   7  10   8      446.94      463.40     12.74 o 
   8  10   8      140.22      143.29     11.30 o 
   9  10   8        0.10        3.84      4.26 o 
  10  10   8       45.47       57.08     11.59 o 
 -16  11   8      110.99      119.36      6.17 o 
 -15  11   8      486.35      479.53     11.04 o 
 -14  11   8      180.23      188.01      6.40 o 
 -13  11   8        7.71        6.48      2.05 o 
 -12  11   8       67.17       66.63      5.74 o 
 -11  11   8       37.74       42.00      2.73 o 
 -10  11   8        0.67       -1.64      1.90 o 
  -9  11   8       27.62       32.67      3.03 o 
  -8  11   8      288.90      295.47      5.40 o 
  -7  11   8     1459.11     1421.44     16.64 o 
  -6  11   8      326.25      401.90      7.13 o 
  -5  11   8      586.91      496.10      7.63 o 
  -4  11   8     1252.76     1227.15     14.84 o 
  -3  11   8      147.78      129.09      2.65 o 
  -2  11   8       51.47       45.33      1.83 o 
  -1  11   8       31.83       19.01      1.36 o 
   0  11   8      162.79      120.20      2.84 o 
   1  11   8      910.37      896.50      9.46 o 
   2  11   8        0.85        1.60      1.06 o 
   3  11   8      155.00      142.35      3.42 o 
   4  11   8       33.96       27.30      2.41 o 
   5  11   8      253.26      256.91      8.14 o 
   6  11   8       31.36       26.54      3.11 o 
   7  11   8       14.98       18.72      3.28 o 
   8  11   8       58.08       69.52      5.80 o 
   9  11   8       21.01       23.34      5.57 o 
  10  11   8       25.84       29.41      9.54 o 
 -16  12   8        6.02        0.54      2.76 o 
 -15  12   8       44.08       48.09      6.42 o 
 -14  12   8      110.07      105.84      5.25 o 
 -13  12   8        1.07       -1.44      2.97 o 
 -12  12   8        0.83       -0.43      1.18 o 
 -11  12   8      402.15      411.56      7.89 o 
 -10  12   8       74.64       90.79      3.84 o 
  -9  12   8      307.89      307.23      9.87 o 
  -8  12   8      246.21      260.17      5.33 o 
  -7  12   8       30.91       32.65      2.27 o 
  -6  12   8       21.89       30.46      2.21 o 
  -5  12   8      977.09      886.24     11.74 o 
  -4  12   8        1.98        0.09      1.14 o 
  -3  12   8      268.63      251.15      5.53 o 
  -2  12   8      251.91      214.49      3.67 o 
  -1  12   8      108.17       98.58      2.83 o 
   0  12   8      205.06      199.95      4.31 o 
   1  12   8        7.59       11.77      1.34 o 
   2  12   8       52.15       47.30      2.23 o 
   3  12   8       26.13       27.35      1.91 o 
   4  12   8        0.19       -0.49      1.43 o 
   5  12   8      134.90      136.41      5.33 o 
   6  12   8       13.11       15.24      2.57 o 
   7  12   8       22.02       18.18      3.40 o 
   8  12   8        5.14        5.48      4.44 o 
   9  12   8        9.97       11.20      4.95 o 
 -16  13   8       88.16       81.29      5.53 o 
 -15  13   8        2.93        1.54      2.36 o 
 -14  13   8       89.28       92.41      5.88 o 
 -13  13   8       17.45       21.35      2.63 o 
 -12  13   8        0.80        0.79      1.28 o 
 -11  13   8      101.49       97.75      4.09 o 
 -10  13   8        8.82        6.73      1.69 o 
  -9  13   8      270.15      239.96      6.05 o 
  -8  13   8       17.27       22.04      2.12 o 
  -7  13   8      269.30      266.23      6.82 o 
  -6  13   8      439.29      424.19      8.55 o 
  -5  13   8      100.63      104.64      4.05 o 
  -4  13   8      268.00      248.11      5.39 o 
  -3  13   8       25.82       31.97      1.75 o 
  -2  13   8      518.01      430.09      6.11 o 
  -1  13   8      409.06      363.78      5.26 o 
   0  13   8       73.02       70.44      2.78 o 
   1  13   8      103.76       87.90      2.68 o 
   2  13   8     1360.39     1364.73     13.47 o 
   3  13   8      513.39      493.92      6.76 o 
   4  13   8        5.05        6.38      1.74 o 
   5  13   8       27.08       25.73      2.92 o 
   6  13   8       11.56       11.62      2.50 o 
   7  13   8        1.54       50.36     53.12 o 
   8  13   8        1.67        2.59      4.15 o 
   9  13   8        3.77        5.91      6.49 o 
 -15  14   8       10.27       11.14      2.94 o 
 -14  14   8      167.26      184.03      7.40 o 
 -13  14   8       85.03       94.14      4.50 o 
 -12  14   8      207.01      220.86      5.50 o 
 -11  14   8       12.07       12.04      3.01 o 
 -10  14   8      199.76      193.07      7.04 o 
  -9  14   8        3.81        3.86      1.58 o 
  -8  14   8      395.68      397.64      7.41 o 
  -7  14   8        0.02        0.86      1.40 o 
  -6  14   8        0.74       -0.60      1.40 o 
  -5  14   8        0.05       -0.66      1.34 o 
  -4  14   8      204.25      209.39      3.49 o 
  -3  14   8       52.11       52.32      2.20 o 
  -2  14   8      137.76       99.48      2.84 o 
  -1  14   8      128.22      110.81      3.42 o 
   0  14   8        0.88        1.47      1.11 o 
   1  14   8      158.70      162.67      3.75 o 
   2  14   8      681.19      686.67     13.06 o 
   3  14   8        4.48        4.41      1.50 o 
   4  14   8      107.24       85.29      3.99 o 
   5  14   8        7.89        9.40      2.17 o 
   6  14   8       16.32       20.39      2.90 o 
   7  14   8        6.00        7.17      2.46 o 
   8  14   8        4.79        3.85      4.52 o 
   9  14   8        0.44        0.57      5.72 o 
 -15  15   8        0.28       -2.05      2.35 o 
 -14  15   8       47.50       47.12      3.43 o 
 -13  15   8       29.84       27.96      2.71 o 
 -12  15   8      335.57      340.90      7.08 o 
 -11  15   8        0.65        0.12      1.55 o 
 -10  15   8      172.51      188.05      5.31 o 
  -9  15   8      325.16      296.80     11.29 o 
  -8  15   8      141.91      142.05      4.47 o 
  -7  15   8      241.80      249.91      5.83 o 
  -6  15   8       58.62       47.49      3.04 o 
  -5  15   8      214.05      211.76      6.14 o 
  -4  15   8      146.88      164.31      4.19 o 
  -3  15   8      467.12      451.99      6.44 o 
  -2  15   8        0.34        2.11      1.16 o 
  -1  15   8       15.29       11.54      1.77 o 
   0  15   8        4.85        4.59      1.30 o 
   1  15   8       66.14       59.86      2.64 o 
   2  15   8      281.47      290.52      5.01 o 
   3  15   8       24.66       30.25      2.59 o 
   4  15   8       43.72       52.29      3.33 o 
   5  15   8       22.60       22.92      4.57 o 
   6  15   8       13.51       15.03      3.92 o 
   7  15   8        5.16        9.61      2.99 o 
   8  15   8        0.79       10.13      6.68 o 
   9  15   8       13.54       24.19      8.51 o 
 -15  16   8        4.06        2.81      3.07 o 
 -14  16   8        2.28        2.43      2.53 o 
 -13  16   8        9.89        9.02      2.78 o 
 -12  16   8       37.00       43.29      3.19 o 
 -11  16   8      102.78      110.27      4.98 o 
 -10  16   8      228.11      238.87      6.18 o 
  -9  16   8        6.47        3.02      1.73 o 
  -8  16   8       67.35       67.58      3.66 o 
  -7  16   8        1.57        2.06      1.60 o 
  -6  16   8      267.81      248.70      8.87 o 
  -5  16   8       53.02       48.90      3.47 o 
  -4  16   8       30.67       35.05      1.94 o 
  -3  16   8       10.04        6.05      1.30 o 
  -2  16   8      152.74      154.43      4.32 o 
  -1  16   8       65.97       53.92      4.24 o 
   0  16   8       21.25       21.54      1.91 o 
   1  16   8      415.35      417.95      6.41 o 
   2  16   8       20.15       17.38      2.48 o 
   3  16   8       80.90       60.05      3.49 o 
   4  16   8       30.73       31.21      2.80 o 
   5  16   8        1.94        3.23      2.06 o 
   6  16   8       26.10       28.18      3.32 o 
   7  16   8       16.13       16.52     10.65 o 
   8  16   8       28.18       35.69      9.78 o 
 -14  17   8       15.39       21.05      4.94 o 
 -13  17   8       41.82       36.21      2.82 o 
 -12  17   8       43.26       42.04      3.52 o 
 -11  17   8        0.33       -0.20      1.99 o 
 -10  17   8        3.43        2.12      2.12 o 
  -9  17   8        0.19       -0.02      1.86 o 
  -8  17   8        0.06       -1.44      1.78 o 
  -7  17   8      140.05      151.62      5.43 o 
  -6  17   8       39.05       48.49      3.63 o 
  -5  17   8       19.27       24.09      2.08 o 
  -4  17   8      272.70      294.05      5.05 o 
  -3  17   8       14.18       11.74      1.63 o 
  -2  17   8       13.88       12.01      1.70 o 
  -1  17   8      392.13      392.47      7.24 o 
   0  17   8       44.77       58.47      3.17 o 
   1  17   8       38.94       53.99      2.61 o 
   2  17   8        1.05        1.66      1.58 o 
   3  17   8        2.42        1.58      1.76 o 
   4  17   8       80.79       93.13      4.43 o 
   5  17   8       47.33       46.94      3.92 o 
   6  17   8        0.05        2.07      2.25 o 
   7  17   8        0.05       -5.03      5.03 o 
   8  17   8        5.26        1.52      6.54 o 
 -14  18   8        5.18        3.83      3.26 o 
 -13  18   8       22.38       21.54      2.74 o 
 -12  18   8       18.65       13.42      3.51 o 
 -11  18   8        9.88        9.67      2.42 o 
 -10  18   8       19.73       16.96      2.83 o 
  -9  18   8       45.94       35.55      5.35 o 
  -8  18   8       11.44       15.26      2.65 o 
  -7  18   8        8.45       10.92      2.42 o 
  -6  18   8      646.25      661.03     15.08 o 
  -5  18   8       41.27       32.59      2.73 o 
  -4  18   8        0.00       -0.48      1.15 o 
  -3  18   8       22.57       23.91      2.15 o 
  -2  18   8      442.68      425.90      7.93 o 
  -1  18   8      143.19      136.61      4.17 o 
   0  18   8       70.87       70.08      3.34 o 
   1  18   8        0.07       -0.55      1.51 o 
   2  18   8      128.85      126.51      4.46 o 
   3  18   8      169.29      161.39      5.71 o 
   4  18   8       23.31       34.49      3.18 o 
   5  18   8        9.95        3.30      2.47 o 
   6  18   8        7.83       15.67      6.73 o 
   7  18   8       11.34       11.35      7.34 o 
   8  18   8        1.21       -5.98      5.98 o 
 -14  19   8       39.54       42.30      9.45 o 
 -13  19   8        5.91        5.79      2.16 o 
 -12  19   8       32.35       40.73      9.05 o 
 -11  19   8       72.16       66.68      4.33 o 
 -10  19   8       16.53       11.59      2.77 o 
  -9  19   8       99.89       96.33      5.29 o 
  -8  19   8       13.21       18.19      2.80 o 
  -7  19   8        1.50        1.54      2.69 o 
  -6  19   8       63.92       72.16      3.70 o 
  -5  19   8       66.61       69.23      3.76 o 
  -4  19   8       72.21       69.01      3.11 o 
  -3  19   8        8.40        7.06      1.62 o 
  -2  19   8       41.04       31.02      2.47 o 
  -1  19   8       17.86       17.59      2.05 o 
   0  19   8        8.64        8.02      2.32 o 
   1  19   8      320.10      304.93      7.20 o 
   2  19   8       55.90       58.43      3.48 o 
   3  19   8       13.77        7.06      2.13 o 
   4  19   8       63.66       64.49      4.87 o 
   5  19   8       98.14       93.05      5.86 o 
   6  19   8       41.97       48.48      9.83 o 
   7  19   8        1.09       11.61      7.51 o 
 -13  20   8       13.30       11.97      3.05 o 
 -12  20   8       11.49        8.43      6.82 o 
 -11  20   8        8.08        4.50      2.82 o 
 -10  20   8       25.99       26.18      4.03 o 
  -9  20   8       10.53        6.04      2.92 o 
  -8  20   8      564.03      543.05     17.76 o 
  -7  20   8       83.67       83.38      6.00 o 
  -6  20   8        8.88        7.02      2.03 o 
  -5  20   8       35.86       25.54      2.83 o 
  -4  20   8       64.59       49.61      2.91 o 
  -3  20   8        0.51       -0.15      1.38 o 
  -2  20   8       34.31       38.93      3.45 o 
  -1  20   8       16.29       11.36      1.99 o 
   0  20   8        2.54        2.34      1.95 o 
   1  20   8       47.12       40.03      4.10 o 
   2  20   8       83.02       85.35      4.22 o 
   3  20   8       18.37       16.12      2.80 o 
   4  20   8        1.21       -0.28      2.17 o 
   6  20   8      124.27      140.23     15.50 o 
   7  20   8       35.63       38.55      9.76 o 
 -13  21   8       64.60       59.87      6.22 o 
 -12  21   8       30.41       29.91      9.23 o 
 -11  21   8        1.24       -1.09      2.97 o 
 -10  21   8        6.51        1.68      2.89 o 
  -9  21   8       22.81       16.23      4.40 o 
  -8  21   8        8.65       10.51      3.34 o 
  -7  21   8      268.79      282.76      7.36 o 
  -6  21   8      285.21      278.07      7.34 o 
  -5  21   8       41.80       38.79      3.96 o 
  -4  21   8       30.98       31.50      2.53 o 
  -3  21   8        5.94        3.98      1.72 o 
  -2  21   8      141.05      138.85      5.13 o 
  -1  21   8       24.63       19.05      2.75 o 
   0  21   8       36.65       36.66      4.08 o 
   1  21   8        9.26        6.56      2.07 o 
   2  21   8       19.34       14.97      2.48 o 
   3  21   8       74.59       80.86      4.71 o 
   4  21   8       12.31       12.70      6.85 o 
   5  21   8        7.67       10.65      6.90 o 
   6  21   8       26.07       22.61      8.38 o 
 -12  22   8       24.41       19.47      4.45 o 
 -11  22   8        0.01        0.06      2.99 o 
 -10  22   8       14.64       13.12      4.07 o 
  -9  22   8       23.19       18.69      5.72 o 
  -8  22   8        2.79        2.29      2.31 o 
  -7  22   8       92.23       99.45      4.90 o 
  -6  22   8       46.23       46.93      3.71 o 
  -5  22   8       85.69       85.70      6.51 o 
  -4  22   8       28.81       30.97      3.86 o 
  -3  22   8       71.28       67.65      3.56 o 
  -2  22   8       23.60       24.17      3.02 o 
  -1  22   8        3.38        3.26      2.11 o 
   0  22   8        0.00        1.07      2.02 o 
   1  22   8        0.34        0.80      1.85 o 
   2  22   8       10.15       12.38      2.82 o 
   3  22   8        5.07        4.84      2.33 o 
   4  22   8       89.72      100.78     12.96 o 
   5  22   8      433.74      453.64     23.78 o 
   6  22   8       82.73       62.70     11.75 o 
 -11  23   8       24.81       22.00      5.51 o 
 -10  23   8       53.09       63.43     12.77 o 
  -9  23   8       63.71       59.40      5.17 o 
  -8  23   8       19.79       14.33      2.76 o 
  -7  23   8      107.70      120.89      5.42 o 
  -6  23   8       95.94       98.72      5.43 o 
  -5  23   8      106.79      104.03      5.82 o 
  -4  23   8       89.76      104.70      5.09 o 
  -3  23   8      218.89      234.76      7.16 o 
  -2  23   8      127.18      129.77      8.47 o 
  -1  23   8        2.23        6.14      2.38 o 
   0  23   8      148.77      175.27      6.75 o 
   1  23   8       68.34       66.02      5.53 o 
   2  23   8       13.11       19.80      3.21 o 
   3  23   8        0.09        0.92      4.43 o 
   4  23   8        6.32        5.11      6.14 o 
   5  23   8      333.18      382.69     22.00 o 
 -11  24   8      156.24      146.57     17.62 o 
 -10  24   8        6.21        4.86      2.65 o 
  -9  24   8       13.59       11.31      3.60 o 
  -8  24   8       10.91        9.12      3.07 o 
  -7  24   8       71.61       74.69      4.80 o 
  -6  24   8        0.09        0.66      2.13 o 
  -5  24   8        0.66       -0.12      3.54 o 
  -4  24   8       37.88       27.26      4.48 o 
  -3  24   8       79.06       81.85      6.26 o 
  -2  24   8      144.66      143.85      7.86 o 
  -1  24   8      129.20      122.93      6.04 o 
   0  24   8       24.51       25.16      4.92 o 
   1  24   8       14.89       14.92      4.11 o 
   2  24   8        0.55        0.95      4.60 o 
   4  24   8        2.78        7.63      6.75 o 
 -10  25   8       34.45       35.62      4.32 o 
  -9  25   8       46.56       45.74      5.14 o 
  -8  25   8        2.01        1.62      2.78 o 
  -7  25   8      112.91      105.83      7.28 o 
  -6  25   8       68.47       76.92      4.88 o 
  -5  25   8      130.69      126.80      7.61 o 
  -4  25   8      357.81      379.62     12.89 o 
  -3  25   8       14.72       16.61      3.26 o 
  -2  25   8        0.21        0.44      2.92 o 
  -1  25   8        3.93        5.00      2.53 o 
   0  25   8        6.66        4.01      3.46 o 
   1  25   8       45.84       56.76      8.86 o 
   2  25   8       22.53       25.40      6.93 o 
  -9  26   8      111.17      109.40      7.35 o 
  -8  26   8        1.62        3.23      3.04 o 
  -7  26   8       19.64       20.61      4.09 o 
  -6  26   8       23.75       23.21      4.88 o 
  -5  26   8      171.06      211.61     12.83 o 
  -4  26   8      451.07      451.11     14.45 o 
  -3  26   8      102.67      112.27      8.32 o 
  -2  26   8        7.63       11.26      3.91 o 
  -1  26   8       33.91       29.22      7.54 o 
   0  26   8       14.93       14.08      8.06 o 
   1  26   8        2.37        5.45      5.06 o 
   2  26   8        8.66        0.22      5.00 o 
  -8  27   8      114.23      116.14     10.71 o 
  -7  27   8        6.13        3.07      3.23 o 
  -6  27   8        1.33        2.55      3.14 o 
  -5  27   8       72.72       64.77      6.62 o 
  -4  27   8      142.57      146.63     17.00 o 
  -3  27   8      120.46      131.83     12.35 o 
  -2  27   8       66.95       80.05     15.58 o 
  -1  27   8        0.35       -0.07      3.50 o 
   0  27   8        0.25        0.24      3.59 o 
   1  27   8       76.42       86.27     10.80 o 
  -6  28   8       18.41       16.84      4.29 o 
  -5  28   8        9.72        7.18      3.69 o 
  -4  28   8       30.30       29.33      5.35 o 
  -3  28   8       46.99       46.00      6.20 o 
  -2  28   8       30.88       36.07      5.77 o 
  -1  28   8        0.87       -3.43      3.43 o 
   0  28   8        0.56        0.69      5.19 o 
 -17   1   9      149.01      145.47      6.58 o 
 -16   1   9       29.49       20.17      6.12 o 
 -15   1   9      156.60      155.15     10.44 o 
 -14   1   9      101.92       78.68      5.32 o 
 -13   1   9      117.77      107.22      5.20 o 
 -12   1   9        8.98       13.48      2.33 o 
 -11   1   9      335.93      338.55      9.92 o 
 -10   1   9     1261.17     1128.48     24.73 o 
  -9   1   9       14.35        1.49      1.24 o 
  -8   1   9       70.29       50.35      2.73 o 
  -7   1   9      237.34      260.60     11.48 o 
  -6   1   9      852.06      942.09     15.62 o 
  -5   1   9      940.38      901.76     13.83 o 
  -4   1   9       25.89       33.76      2.58 o 
  -3   1   9     1247.98     1304.57     12.20 o 
  -2   1   9     1205.52     1175.02      9.76 o 
  -1   1   9       81.76       67.57      1.90 o 
   0   1   9      222.28      245.21      3.54 o 
   1   1   9      398.56      428.45      4.68 o 
   2   1   9      267.41      259.46      3.64 o 
   3   1   9        6.91       13.36      1.21 o 
   4   1   9      298.22      312.40      5.28 o 
   5   1   9      101.23       89.42      3.40 o 
   6   1   9        2.73        2.90      1.83 o 
   7   1   9        7.32        3.82      2.18 o 
   8   1   9        0.25        1.06      2.17 o 
   9   1   9       12.34       19.52      5.51 o 
  10   1   9        2.02        6.87      4.77 o 
 -17   2   9       21.70       17.63      3.78 o 
 -16   2   9        0.33       -1.68      1.83 o 
 -15   2   9       20.10       21.19      4.12 o 
 -14   2   9        0.13        2.33      2.07 o 
 -13   2   9       35.69       30.48      6.14 o 
 -12   2   9      378.36      396.04     10.86 o 
 -11   2   9      224.26      202.21      5.99 o 
 -10   2   9       49.63       40.88      2.79 o 
  -9   2   9     1074.52      934.40     15.47 o 
  -8   2   9      133.68      147.01      4.20 o 
  -7   2   9       17.09       16.07      1.77 o 
  -6   2   9      478.64      492.37      7.06 o 
  -5   2   9       16.26       18.03      1.55 o 
  -4   2   9     1504.29     1413.37     18.54 o 
  -3   2   9       47.31       44.40      1.76 o 
  -2   2   9        4.95        0.39      0.96 o 
  -1   2   9      634.21      638.03      6.33 o 
   0   2   9      110.42      131.56      2.56 o 
   1   2   9      413.58      439.06      4.80 o 
   2   2   9       39.73       55.60      1.92 o 
   3   2   9       69.68       79.90      2.50 o 
   4   2   9      155.92      183.64      4.92 o 
   5   2   9        9.24        4.54      1.38 o 
   6   2   9        0.17       -1.30      1.30 o 
   7   2   9       23.41       17.12      2.79 o 
   8   2   9        3.02       -0.49      2.12 o 
   9   2   9       17.47        9.40      4.87 o 
  10   2   9        4.36        4.02      5.87 o 
 -17   3   9        1.08       -0.49      2.15 o 
 -16   3   9        0.29        1.15      2.02 o 
 -15   3   9       14.33       15.72      2.47 o 
 -14   3   9       62.31       58.63      3.63 o 
 -13   3   9        2.56       -0.05      1.80 o 
 -12   3   9      356.12      401.02      9.57 o 
 -11   3   9       61.14       51.48      3.20 o 
 -10   3   9       19.59       27.14      4.79 o 
  -9   3   9       97.02      120.38     10.12 o 
  -8   3   9      310.94      270.10      5.82 o 
  -7   3   9       50.99       51.89      3.70 o 
  -6   3   9      723.64      747.44     10.78 o 
  -5   3   9     2166.32     2117.92     30.23 o 
  -4   3   9      142.91      130.49      3.55 o 
  -3   3   9      137.08      146.46      2.79 o 
  -2   3   9        4.89        2.99      0.91 o 
  -1   3   9      192.76      189.18      4.95 o 
   0   3   9      229.30      253.15      3.23 o 
   1   3   9       14.76       16.09      1.12 o 
   2   3   9      345.52      332.23      4.53 o 
   3   3   9      169.77      178.44      3.91 o 
   4   3   9      399.74      424.94      7.25 o 
   5   3   9      156.85      143.17      4.31 o 
   6   3   9       14.21       16.25      2.09 o 
   7   3   9        0.63       -0.14      1.84 o 
   8   3   9       52.32       50.93      4.99 o 
   9   3   9        0.40        1.74      4.15 o 
  10   3   9       27.97       29.28      6.37 o 
 -17   4   9        9.30       11.90      3.62 o 
 -16   4   9       47.93       48.39      4.00 o 
 -15   4   9       40.17       37.30      5.15 o 
 -14   4   9       40.85       46.95      3.35 o 
 -13   4   9      402.24      450.75      8.65 o 
 -12   4   9      775.83      782.55     13.69 o 
 -11   4   9      273.00      251.90      5.18 o 
 -10   4   9       27.24       13.98      1.32 o 
  -9   4   9      398.34      398.24      8.35 o 
  -8   4   9      688.03      709.39     12.52 o 
  -7   4   9     1530.61     1502.99     18.22 o 
  -6   4   9      287.71      292.08     11.59 o 
  -5   4   9      226.76      215.52      4.51 o 
  -4   4   9     1148.67     1040.95     11.16 o 
  -3   4   9     1423.66     1408.10     14.20 o 
  -2   4   9       35.18       39.71      1.66 o 
  -1   4   9        0.69       -0.51      0.75 o 
   0   4   9        1.08        0.40      0.91 o 
   1   4   9       45.73       48.48      1.71 o 
   2   4   9      233.21      279.95      4.09 o 
   3   4   9      578.26      579.49     12.34 o 
   4   4   9      275.99      256.21      4.32 o 
   5   4   9      172.45      198.44      4.89 o 
   6   4   9       32.74       22.29      2.75 o 
   7   4   9        1.51        3.64      2.02 o 
   8   4   9        7.89        4.87      3.45 o 
   9   4   9       51.40       44.89      7.13 o 
  10   4   9        1.01       -3.71      3.99 o 
 -17   5   9        3.53        4.83      2.56 o 
 -16   5   9       47.74       52.84      4.15 o 
 -15   5   9        0.59        0.63      1.87 o 
 -14   5   9      151.42      145.41      5.07 o 
 -13   5   9      437.59      446.42      8.67 o 
 -12   5   9      153.06      164.16      8.65 o 
 -11   5   9        1.72        1.65      1.15 o 
 -10   5   9        2.81        5.02      1.66 o 
  -9   5   9       54.06       47.90      3.22 o 
  -8   5   9      111.45       95.81      3.94 o 
  -7   5   9       92.07       95.72      8.15 o 
  -6   5   9      746.79      748.58     10.47 o 
  -5   5   9     2613.21     2643.41     31.22 o 
  -4   5   9       21.10       43.74      2.01 o 
  -3   5   9      262.41      247.06      4.10 o 
  -2   5   9       13.82       13.72      1.17 o 
  -1   5   9        4.04       17.29      1.20 o 
   0   5   9       96.68       98.74      2.09 o 
   1   5   9        1.80        3.27      0.83 o 
   2   5   9        1.17        1.62      0.87 o 
   3   5   9       16.08       13.55      1.52 o 
   4   5   9      103.61      118.24      3.46 o 
   5   5   9       99.14       98.12      3.13 o 
   6   5   9      132.14      159.74      4.67 o 
   7   5   9        0.52        1.79      1.64 o 
   8   5   9       40.50       41.25      3.58 o 
   9   5   9        0.37        3.01      4.38 o 
  10   5   9        0.08        3.29      4.57 o 
 -17   6   9      265.69      284.02      8.56 o 
 -16   6   9       62.54       66.17      4.58 o 
 -15   6   9      333.04      345.57     10.49 o 
 -14   6   9       17.42       21.89      3.43 o 
 -13   6   9      235.88      223.84      5.86 o 
 -12   6   9      121.20      109.40      3.74 o 
 -11   6   9      456.23      482.85      8.07 o 
 -10   6   9      124.27      139.78      5.47 o 
  -9   6   9       95.15      101.79      4.55 o 
  -8   6   9        5.54        8.95      1.86 o 
  -7   6   9      287.71      277.00      7.26 o 
  -6   6   9       70.59       67.64      3.64 o 
  -5   6   9      222.95      214.30      4.16 o 
  -4   6   9      287.46      272.85      4.58 o 
  -3   6   9      339.07      322.73      4.43 o 
  -2   6   9      206.37      177.84      3.54 o 
  -1   6   9      985.35      923.34      9.19 o 
   0   6   9      702.92      656.90      6.28 o 
   1   6   9      131.67      148.51      3.21 o 
   2   6   9       34.95       29.39      1.62 o 
   3   6   9       44.89       46.70      2.38 o 
   4   6   9       91.55       99.41      4.19 o 
   5   6   9      155.02      172.18      4.66 o 
   6   6   9       16.03       13.34      3.39 o 
   7   6   9        0.51        0.34      2.37 o 
   8   6   9       47.54       49.71      5.02 o 
   9   6   9       66.27       50.35      8.85 o 
  10   6   9       13.44       11.36      5.23 o 
 -17   7   9       37.27       34.20      4.50 o 
 -16   7   9       42.79       42.94      3.99 o 
 -15   7   9       40.68       43.10      3.71 o 
 -14   7   9        0.02        0.73      1.73 o 
 -13   7   9      172.49      183.84      5.35 o 
 -12   7   9       43.25       46.27      2.69 o 
 -11   7   9      206.49      201.84      5.32 o 
 -10   7   9      163.02      158.18     11.97 o 
  -9   7   9        1.86        1.73      1.69 o 
  -8   7   9        0.03        0.84      1.55 o 
  -7   7   9        8.56       14.39      2.56 o 
  -6   7   9      717.09      735.35     14.21 o 
  -5   7   9        3.49        0.81      1.03 o 
  -4   7   9     1148.85     1192.72     14.00 o 
  -3   7   9     1637.02     1772.24     18.74 o 
  -2   7   9      334.07      289.99      4.12 o 
  -1   7   9      544.84      480.79      5.26 o 
   0   7   9        3.11        0.77      0.72 o 
   1   7   9      122.39      112.58      2.58 o 
   2   7   9      581.53      566.80      7.02 o 
   3   7   9        0.72        2.06      1.08 o 
   4   7   9       64.34       65.20      3.13 o 
   5   7   9        4.42        7.41      1.70 o 
   6   7   9        9.59       12.63      2.39 o 
   7   7   9       20.34       21.43      2.91 o 
   8   7   9       56.11       44.16      4.84 o 
   9   7   9        3.66        4.75      4.50 o 
  10   7   9        1.79       -0.99      4.40 o 
 -17   8   9       28.18       24.42      3.61 o 
 -16   8   9        0.76        1.85      2.34 o 
 -15   8   9     1052.79     1072.24     17.66 o 
 -14   8   9      329.48      328.18      9.59 o 
 -13   8   9        0.67        5.53      1.73 o 
 -12   8   9      243.35      249.53     11.73 o 
 -11   8   9       24.33       24.92      3.39 o 
 -10   8   9        0.31        0.74      3.04 o 
  -9   8   9       66.87       71.21     13.26 o 
  -8   8   9      119.42      134.17      5.61 o 
  -7   8   9      134.25      134.67      5.52 o 
  -6   8   9       20.25       18.81      1.53 o 
  -5   8   9        1.34       -0.55      0.98 o 
  -4   8   9      198.17      213.35      4.47 o 
  -3   8   9     1378.58     1350.49     12.93 o 
  -2   8   9        8.92       13.11      1.21 o 
  -1   8   9       45.57       35.16      2.01 o 
   0   8   9      337.30      293.07      3.81 o 
   1   8   9      108.34      104.63      2.52 o 
   2   8   9        9.07       12.21      1.38 o 
   3   8   9        0.67        2.04      1.12 o 
   4   8   9      134.15      135.74      3.76 o 
   5   8   9       25.19       23.14      2.71 o 
   6   8   9       38.08       33.81      3.30 o 
   7   8   9       69.96       71.02      4.46 o 
   8   8   9        0.16        2.95      2.92 o 
   9   8   9       48.14       58.81      9.81 o 
 -17   9   9        0.04       -3.24      3.24 o 
 -16   9   9       83.07       86.29      5.35 o 
 -15   9   9       17.65       24.96      3.15 o 
 -14   9   9      632.93      664.71     12.31 o 
 -13   9   9      190.02      200.83      6.45 o 
 -12   9   9       39.08       39.57      5.72 o 
 -11   9   9      106.06       97.20      5.78 o 
 -10   9   9      628.34      675.03     14.83 o 
  -9   9   9     1587.61     1658.82     28.11 o 
  -8   9   9      164.33      165.51      6.38 o 
  -7   9   9      179.84      151.92      3.66 o 
  -6   9   9        7.09        8.81      1.30 o 
  -5   9   9       66.00       60.79      4.97 o 
  -4   9   9       16.82       18.50      1.75 o 
  -3   9   9        0.02        0.62      1.66 o 
  -2   9   9      705.67      683.01      7.56 o 
  -1   9   9       51.21       35.77      1.61 o 
   0   9   9      110.27      109.64      2.48 o 
   1   9   9       16.03       15.02      1.39 o 
   2   9   9       17.01       14.00      1.44 o 
   3   9   9        0.11       -0.19      1.04 o 
   4   9   9        3.51        3.09      1.35 o 
   5   9   9       47.06       39.09      3.97 o 
   6   9   9        1.36        4.99      2.17 o 
   7   9   9        5.74        6.84      2.33 o 
   8   9   9        0.02        4.70      4.27 o 
   9   9   9       10.24        8.26      5.12 o 
 -16  10   9       60.74       64.09      8.29 o 
 -15  10   9      169.40      180.82      7.20 o 
 -14  10   9        0.01        1.25      2.18 o 
 -13  10   9        0.69        0.60      1.55 o 
 -12  10   9        4.05        2.65      3.01 o 
 -11  10   9       11.93        9.27      2.06 o 
 -10  10   9       76.30       57.06      4.76 o 
  -9  10   9        7.18       14.04      2.92 o 
  -8  10   9      526.04      522.49     15.75 o 
  -7  10   9        7.29        6.44      1.50 o 
  -6  10   9        4.88       -0.31      1.01 o 
  -5  10   9       22.99       11.89      1.51 o 
  -4  10   9      350.47      320.23      5.87 o 
  -3  10   9        1.85       10.09      1.32 o 
  -2  10   9      161.30      118.70      2.55 o 
  -1  10   9        1.53        8.48      1.06 o 
   0  10   9       34.81       39.35      1.75 o 
   1  10   9       13.13       18.46      1.50 o 
   2  10   9       34.22       28.45      1.86 o 
   3  10   9      196.48      218.96      5.11 o 
   4  10   9        3.96        5.50      1.67 o 
   5  10   9       97.70       85.82      4.65 o 
   6  10   9       60.61       59.89      5.94 o 
   7  10   9       16.73       19.91      2.98 o 
   8  10   9        7.60        2.09      5.27 o 
   9  10   9        1.42       -1.26      4.17 o 
 -16  11   9      204.63      191.79      7.05 o 
 -15  11   9        1.11        2.13      2.21 o 
 -14  11   9      412.19      432.51      9.65 o 
 -13  11   9      253.01      243.73      7.24 o 
 -12  11   9      243.56      239.37      5.62 o 
 -11  11   9        0.20        2.03      1.36 o 
 -10  11   9      794.77      835.10     17.94 o 
  -9  11   9        9.84       10.50      2.75 o 
  -8  11   9      113.51      111.08      4.17 o 
  -7  11   9      796.61      834.42     11.07 o 
  -6  11   9        1.67        3.52      1.26 o 
  -5  11   9       57.28       60.41      3.10 o 
  -4  11   9       21.03       18.11      1.87 o 
  -3  11   9      171.24      126.34      3.97 o 
  -2  11   9      723.79      611.57      7.02 o 
  -1  11   9      236.06      187.81      3.46 o 
   0  11   9        7.35        6.73      1.06 o 
   1  11   9       76.50       76.32      2.59 o 
   2  11   9       20.60       23.90      1.79 o 
   3  11   9       19.15       28.34      2.13 o 
   4  11   9        0.16       -0.49      2.18 o 
   5  11   9       12.28        8.32      2.27 o 
   6  11   9       51.42       62.71      4.31 o 
   7  11   9       15.25        5.79      2.38 o 
   8  11   9       14.11       12.71      4.95 o 
   9  11   9        5.34        9.59      5.08 o 
 -16  12   9      601.12      621.60     13.17 o 
 -15  12   9      214.11      224.33      7.95 o 
 -14  12   9      281.19      276.50      7.56 o 
 -13  12   9      359.86      367.38      9.12 o 
 -12  12   9       35.78       37.02      2.84 o 
 -11  12   9      439.97      443.75      8.72 o 
 -10  12   9      163.17      163.70      4.78 o 
  -9  12   9        1.86        0.84      1.68 o 
  -8  12   9      109.51      103.69      6.34 o 
  -7  12   9       56.54       53.62      2.69 o 
  -6  12   9        0.17        0.80      1.23 o 
  -5  12   9        0.01        0.32      1.43 o 
  -4  12   9        7.98       10.35      1.72 o 
  -3  12   9       12.74       12.04      1.52 o 
  -2  12   9        0.29       -0.67      0.92 o 
  -1  12   9      328.13      280.26      4.38 o 
   0  12   9       98.29      101.10      3.09 o 
   1  12   9      215.15      211.76      4.07 o 
   2  12   9       30.09       39.78      2.19 o 
   3  12   9        2.09        1.01      2.05 o 
   4  12   9       40.20       41.96      2.99 o 
   5  12   9       63.71       68.00      4.30 o 
   6  12   9       79.04       86.48      4.99 o 
   7  12   9        1.10        6.11      2.45 o 
   8  12   9       95.21       87.66      9.75 o 
   9  12   9        0.19       10.83      5.13 o 
 -16  13   9       80.48       85.46      5.39 o 
 -15  13   9      181.25      193.16      8.24 o 
 -14  13   9       15.14       14.93      2.62 o 
 -13  13   9       45.18       43.43      3.33 o 
 -12  13   9       67.55       65.76      3.48 o 
 -11  13   9      163.08      167.09      7.23 o 
 -10  13   9       39.81       41.71      2.73 o 
  -9  13   9        4.12        0.37      1.69 o 
  -8  13   9       40.98       35.15      2.47 o 
  -7  13   9      284.10      286.50      8.62 o 
  -6  13   9      322.22      322.25      6.37 o 
  -5  13   9       17.50       15.52      1.94 o 
  -4  13   9      110.11      103.35      3.22 o 
  -3  13   9       54.00       38.86      2.15 o 
  -2  13   9      259.68      255.35      4.55 o 
  -1  13   9        0.37        2.23      1.11 o 
   0  13   9        1.66        0.63      1.08 o 
   1  13   9       14.90       12.99      1.49 o 
   2  13   9      393.92      446.64      6.50 o 
   3  13   9       16.27        8.58      2.10 o 
   4  13   9       62.32       57.07      3.48 o 
   5  13   9        4.90        9.72      2.42 o 
   6  13   9       14.56       22.00      3.09 o 
   7  13   9       57.05       53.32      5.17 o 
   8  13   9       37.83       50.18      7.71 o 
 -15  14   9       62.01       69.75      4.82 o 
 -14  14   9        2.44       -0.86      1.98 o 
 -13  14   9       36.81       46.13      3.38 o 
 -12  14   9       18.22       19.09      3.99 o 
 -11  14   9      295.03      308.57      6.70 o 
 -10  14   9      277.78      301.26      6.51 o 
  -9  14   9       10.97       19.35      2.89 o 
  -8  14   9      187.05      202.23      5.14 o 
  -7  14   9      349.36      348.81      6.87 o 
  -6  14   9      178.03      159.39      4.62 o 
  -5  14   9      201.74      200.38      9.28 o 
  -4  14   9      312.76      308.11      5.26 o 
  -3  14   9      171.65      149.73      3.34 o 
  -2  14   9       61.22       47.82      2.31 o 
  -1  14   9      158.25      146.13      4.03 o 
   0  14   9       20.18       27.94      2.27 o 
   1  14   9      148.28      146.48      3.55 o 
   2  14   9      951.23      967.18     10.98 o 
   3  14   9      239.19      238.60      5.86 o 
   4  14   9      290.46      291.99      6.70 o 
   5  14   9       22.77       21.75      2.96 o 
   6  14   9       33.50       30.28      3.43 o 
   7  14   9       98.73       89.52      9.07 o 
   8  14   9       42.67       47.36      8.53 o 
 -15  15   9       19.88       16.39      3.06 o 
 -14  15   9        7.49        5.52      3.01 o 
 -13  15   9       59.33       57.70      3.82 o 
 -12  15   9       69.17       70.49      4.08 o 
 -11  15   9       45.21       45.52      3.18 o 
 -10  15   9       62.62       75.73      4.26 o 
  -9  15   9       30.69       33.32      2.74 o 
  -8  15   9       21.63       21.06      2.43 o 
  -7  15   9        0.41        1.29      1.64 o 
  -6  15   9      392.23      438.14     16.17 o 
  -5  15   9       64.10       71.83      3.61 o 
  -4  15   9       58.51       72.39      4.34 o 
  -3  15   9        3.58        3.15      1.13 o 
  -2  15   9        8.90        7.02      1.44 o 
  -1  15   9       33.30       48.43      2.78 o 
   0  15   9        2.13       -0.05      1.63 o 
   1  15   9      536.35      552.85      9.38 o 
   2  15   9      189.64      221.04      4.49 o 
   3  15   9      186.10      169.68      6.36 o 
   4  15   9       60.30       54.50      3.91 o 
   5  15   9        0.66        0.51      2.08 o 
   6  15   9       72.69       65.98      4.59 o 
   7  15   9       16.63       23.47      5.85 o 
   8  15   9       50.85       39.72     10.07 o 
 -15  16   9        0.09       -1.63      2.43 o 
 -14  16   9       59.85       54.81      3.98 o 
 -13  16   9        0.66        1.66      1.54 o 
 -12  16   9       70.80       79.64      3.95 o 
 -11  16   9      771.53      809.84     12.73 o 
 -10  16   9        0.31       -1.66      1.67 o 
  -9  16   9       48.58       41.57      3.13 o 
  -8  16   9        9.70        7.93      1.97 o 
  -7  16   9       29.00       25.36      3.04 o 
  -6  16   9      253.70      218.71      6.30 o 
  -5  16   9       86.34       94.02      3.52 o 
  -4  16   9       13.08       16.67      1.88 o 
  -3  16   9       63.50       62.25      2.82 o 
  -2  16   9        0.60       -0.43      1.82 o 
  -1  16   9      164.51      188.37      4.80 o 
   0  16   9       61.23       64.90      3.34 o 
   1  16   9        0.70        0.71      1.23 o 
   2  16   9      251.42      270.43      5.83 o 
   3  16   9      207.44      215.66      7.03 o 
   4  16   9       23.13       26.58      4.96 o 
   5  16   9       40.08       46.09      3.96 o 
   6  16   9        1.86        1.41      4.21 o 
   7  16   9       14.84       17.18      9.72 o 
 -14  17   9       23.46       30.18      3.62 o 
 -13  17   9       67.19       63.00      3.40 o 
 -12  17   9      175.02      180.41      5.83 o 
 -11  17   9        0.03        1.63      2.09 o 
 -10  17   9       12.73       11.54      2.64 o 
  -9  17   9      301.86      311.54      8.20 o 
  -8  17   9      220.49      224.60      9.31 o 
  -7  17   9       33.03       27.46      3.04 o 
  -6  17   9       92.82       93.79      4.69 o 
  -5  17   9      200.72      204.39      6.35 o 
  -4  17   9       20.79       25.24      2.51 o 
  -3  17   9      110.66      132.54      3.85 o 
  -2  17   9        0.05        0.90      2.06 o 
  -1  17   9       82.14       75.52      3.44 o 
   0  17   9       34.85       44.37      2.87 o 
   1  17   9      135.20      145.26      3.91 o 
   2  17   9      158.97      167.15      5.00 o 
   3  17   9       37.91       35.62      3.19 o 
   4  17   9       13.45        9.52      2.44 o 
   5  17   9        3.56        5.57      2.44 o 
   6  17   9       86.21      104.37     15.50 o 
   7  17   9       81.77       67.01     10.98 o 
 -14  18   9        5.48        5.03      2.61 o 
 -13  18   9        4.47        7.25      2.70 o 
 -12  18   9       16.51       15.27      2.74 o 
 -11  18   9       26.28       26.32      3.29 o 
 -10  18   9      337.29      339.42      8.57 o 
  -9  18   9      213.42      223.47      6.91 o 
  -8  18   9      121.04      121.09      5.70 o 
  -7  18   9       13.38       19.18      2.84 o 
  -6  18   9        0.02        1.17      2.01 o 
  -5  18   9       71.13       82.11      3.94 o 
  -4  18   9       64.14       62.26      3.76 o 
  -3  18   9       68.56       61.02      3.08 o 
  -2  18   9        8.08       13.49      2.09 o 
  -1  18   9       30.00       25.67      2.35 o 
   0  18   9       82.83       89.04      4.05 o 
   1  18   9       12.88       11.31      1.97 o 
   2  18   9        0.32        1.08      1.66 o 
   3  18   9      100.96       89.67      4.72 o 
   4  18   9       41.29       39.32      4.08 o 
   5  18   9       26.68       32.81      8.93 o 
   6  18   9       83.46       98.30     13.88 o 
   7  18   9       64.17       60.47     11.39 o 
 -14  19   9       56.11       54.25     15.48 o 
 -13  19   9       18.88       19.58      3.36 o 
 -12  19   9       27.15       26.50      3.67 o 
 -11  19   9       32.52       29.42      3.47 o 
 -10  19   9       60.04       53.64      4.27 o 
  -9  19   9       81.05       81.49      4.90 o 
  -8  19   9       69.50       70.96      4.63 o 
  -7  19   9       12.42       12.08      2.69 o 
  -6  19   9      332.09      327.97      8.26 o 
  -5  19   9       94.71       91.48      6.56 o 
  -4  19   9        4.82        8.00      2.08 o 
  -3  19   9       50.23       50.07      2.91 o 
  -2  19   9      204.87      206.56      5.24 o 
  -1  19   9      200.98      189.02      6.50 o 
   0  19   9        0.06       -1.69      1.69 o 
   1  19   9       11.76       14.94      2.36 o 
   2  19   9       64.37       54.28      3.50 o 
   3  19   9      283.50      303.44      7.74 o 
   4  19   9       10.72        5.35      2.60 o 
   5  19   9        0.06        3.47      5.82 o 
   6  19   9        0.65       11.46      7.41 o 
 -13  20   9       15.92       21.54      5.10 o 
 -12  20   9        1.58        1.10      3.58 o 
 -11  20   9        6.85        6.76      2.85 o 
 -10  20   9       22.93       23.19      3.32 o 
  -9  20   9        0.02       -1.66      2.49 o 
  -8  20   9      166.57      165.35      7.65 o 
  -7  20   9       20.31       24.45      3.95 o 
  -6  20   9       16.52       14.84      2.39 o 
  -5  20   9        0.41        2.13      1.93 o 
  -4  20   9       17.93       19.99      2.73 o 
  -3  20   9      404.19      402.55     10.13 o 
  -2  20   9      215.04      228.17      5.61 o 
  -1  20   9      252.10      248.33      6.52 o 
   0  20   9       80.52       71.08      7.61 o 
   1  20   9       87.92       98.89      9.06 o 
   2  20   9       12.13       18.03      2.92 o 
   3  20   9        0.20        1.56      2.09 o 
   4  20   9        9.42        6.36      6.35 o 
   5  20   9       28.10       34.43      9.23 o 
   6  20   9       41.67       32.27      9.82 o 
 -13  21   9        5.57        9.67      7.64 o 
 -12  21   9       27.91       34.32      4.86 o 
 -11  21   9      112.28      112.24      8.17 o 
 -10  21   9       42.80       33.38      4.47 o 
  -9  21   9       20.20       10.53      3.45 o 
  -8  21   9       13.94       10.52      3.35 o 
  -7  21   9        2.49        2.74      2.00 o 
  -6  21   9      107.73       97.41      4.79 o 
  -5  21   9      101.13      110.14      5.12 o 
  -4  21   9       31.55       38.63      4.50 o 
  -3  21   9      390.41      386.82      9.12 o 
  -2  21   9        0.94       -1.02      1.54 o 
  -1  21   9        6.25        9.50      2.45 o 
   0  21   9        2.61        2.59      3.33 o 
   1  21   9        0.30        0.38      1.86 o 
   2  21   9       30.20       16.96      3.03 o 
   3  21   9       74.00       81.73     10.51 o 
   4  21   9        0.68       -5.06      5.06 o 
   5  21   9       26.25       36.09      9.87 o 
 -12  22   9       33.13       36.49      5.30 o 
 -11  22   9       33.96       36.05      5.65 o 
 -10  22   9        0.86        1.45      3.67 o 
  -9  22   9      191.85      196.28      8.63 o 
  -8  22   9      123.18      135.31      7.25 o 
  -7  22   9       21.04       20.38      2.80 o 
  -6  22   9        3.04        5.04      2.24 o 
  -5  22   9        0.04       -0.03      1.95 o 
  -4  22   9       66.23       74.94      4.60 o 
  -3  22   9        1.83        2.37      4.00 o 
  -2  22   9       45.82       47.73      3.89 o 
  -1  22   9       27.68       34.80      3.57 o 
   0  22   9        1.01       -0.65      2.05 o 
   1  22   9        0.02        1.33      1.94 o 
   2  22   9       20.02       23.35      9.45 o 
   3  22   9       13.10       10.46      5.30 o 
   4  22   9       64.66       57.45     10.44 o 
   5  22   9       75.28       79.35     12.59 o 
 -11  23   9       12.79       19.99      4.47 o 
 -10  23   9       10.50        8.82      4.58 o 
  -9  23   9        2.02        6.49      4.25 o 
  -8  23   9       45.55       44.07      4.51 o 
  -7  23   9       52.01       56.69      4.22 o 
  -6  23   9       22.82       24.00      3.11 o 
  -5  23   9      315.78      312.07      9.11 o 
  -4  23   9      198.52      199.61     10.04 o 
  -3  23   9      106.92      114.03     15.72 o 
  -2  23   9      196.77      196.68      6.96 o 
  -1  23   9        6.87        6.04      2.54 o 
   0  23   9       41.58       43.49      4.16 o 
   1  23   9        0.30        2.02      3.28 o 
   2  23   9        0.43       -1.68      4.16 o 
   4  23   9        1.67        2.55      6.32 o 
 -11  24   9        7.08        7.10      8.03 o 
 -10  24   9        7.17       12.96      4.90 o 
  -9  24   9        0.34       -1.83      2.33 o 
  -8  24   9       47.14       61.50      5.42 o 
  -7  24   9        2.53        5.48      2.78 o 
  -6  24   9       16.76       12.19      2.77 o 
  -5  24   9        0.29        5.15      2.37 o 
  -4  24   9      180.02      180.81      6.47 o 
  -3  24   9       47.33       42.84      5.41 o 
  -2  24   9        0.60        0.99      3.06 o 
  -1  24   9       14.93       10.96      2.79 o 
   0  24   9        8.60        9.47      4.43 o 
   1  24   9       90.16       88.85     10.14 o 
   2  24   9        8.81       10.14      5.55 o 
 -10  25   9        1.08        3.14      3.38 o 
  -9  25   9       47.04       56.41      5.49 o 
  -8  25   9        6.73       13.50      3.55 o 
  -7  25   9       23.51       29.92      4.39 o 
  -6  25   9       38.34       37.31      9.83 o 
  -5  25   9      141.67      132.72      7.86 o 
  -4  25   9      144.97      146.95      8.58 o 
  -3  25   9        4.43        4.00      3.35 o 
  -2  25   9       12.86       17.18      4.24 o 
  -1  25   9        9.95       16.39      4.28 o 
   0  25   9       11.80        8.16      5.61 o 
   1  25   9        0.31       -4.11      4.11 o 
   2  25   9        0.70        2.29      4.89 o 
  -9  26   9       25.34       27.85      5.86 o 
  -8  26   9       43.46       41.46      5.07 o 
  -7  26   9        0.04        1.79      9.16 o 
  -6  26   9        0.02        2.87      3.28 o 
  -5  26   9       11.16        8.54      3.58 o 
  -4  26   9      140.38      156.32     12.88 o 
  -3  26   9        9.41       11.63      4.27 o 
  -2  26   9       17.51       20.24      4.51 o 
  -1  26   9       23.83       30.87      5.39 o 
   0  26   9       12.87       19.58      4.93 o 
   1  26   9        7.32       15.82      6.13 o 
  -7  27   9       93.73       94.02      9.79 o 
  -6  27   9       12.31       13.22      3.90 o 
  -5  27   9       48.49       52.66      6.21 o 
  -4  27   9      112.52      114.21      8.57 o 
  -3  27   9       50.42       52.03      6.36 o 
  -2  27   9       11.92       16.61      7.18 o 
  -1  27   9       31.27       34.71      5.81 o 
  -4  28   9       19.34       14.15      5.77 o 
  -3  28   9        2.17        0.92      4.31 o 
 -17   0  10        1.09        0.29      4.10 o 
 -16   0  10       83.22       83.62      8.70 o 
 -15   0  10        8.77        3.20      3.60 o 
 -14   0  10       59.84       43.58      5.72 o 
 -13   0  10      242.96      240.88     10.74 o 
 -12   0  10      526.92      572.12     17.25 o 
 -11   0  10        5.21        5.19      2.48 o 
 -10   0  10      250.74      275.18      9.92 o 
  -9   0  10     1020.22     1129.08     26.39 o 
  -8   0  10     2121.45     2021.60     43.05 o 
  -7   0  10       47.74       33.24      3.78 o 
  -6   0  10       27.47       20.68      3.11 o 
  -5   0  10     1702.32     1620.89     20.48 o 
  -4   0  10      285.68      278.75      6.89 o 
  -3   0  10        0.43        4.92      1.53 o 
  -2   0  10      411.75      347.79      6.05 o 
  -1   0  10      973.20      945.71     16.56 o 
   0   0  10       16.75       21.27      2.74 o 
   1   0  10       37.91       29.19      2.36 o 
   2   0  10      277.51      240.50      6.54 o 
   3   0  10      133.58      132.95      6.10 o 
   4   0  10     1053.81     1142.42     17.82 o 
   5   0  10       38.48       27.42      3.19 o 
   6   0  10       47.46       52.20      3.98 o 
   7   0  10       93.30      127.72      7.44 o 
   8   0  10       38.84       26.70      4.74 o 
   9   0  10       20.38       14.75      7.87 o 
 -17   1  10        0.09        0.14      2.08 o 
 -16   1  10       57.07       54.30      6.73 o 
 -15   1  10        0.28        0.27      2.16 o 
 -14   1  10      114.43      119.42      7.50 o 
 -13   1  10       76.69       70.78      4.67 o 
 -12   1  10      109.40      102.49      4.73 o 
 -11   1  10      867.00      831.76     15.24 o 
 -10   1  10        9.02       21.50      2.75 o 
  -9   1  10     1218.45     1058.46     17.67 o 
  -8   1  10      154.95      117.84      4.27 o 
  -7   1  10      441.34      464.43      9.52 o 
  -6   1  10      129.94      125.80      7.36 o 
  -5   1  10      481.87      469.98      6.83 o 
  -4   1  10        0.03        0.41      0.86 o 
  -3   1  10        9.90       12.20      1.25 o 
  -2   1  10       31.04       29.23      1.43 o 
  -1   1  10       96.82       88.88      2.43 o 
   0   1  10      398.89      373.92      4.81 o 
   1   1  10      265.69      241.23      3.90 o 
   2   1  10       26.31       31.66      1.88 o 
   3   1  10       98.02      113.56      4.21 o 
   4   1  10      336.91      334.68     10.02 o 
   5   1  10     1429.69     1452.44     17.36 o 
   6   1  10      266.57      266.56      5.99 o 
   7   1  10      169.17      169.58      7.63 o 
   8   1  10        7.18        3.97      3.10 o 
   9   1  10        0.46       -2.07      4.07 o 
 -17   2  10       33.83       34.43      3.60 o 
 -16   2  10       33.80       30.28      3.22 o 
 -15   2  10        4.70        0.52      1.72 o 
 -14   2  10       57.18       57.39      6.62 o 
 -13   2  10        4.98        5.99      2.09 o 
 -12   2  10      121.53      115.28      4.87 o 
 -11   2  10       19.16       23.38      2.66 o 
 -10   2  10      144.68      128.54      5.73 o 
  -9   2  10       56.11       28.23      2.40 o 
  -8   2  10      426.73      351.31      7.78 o 
  -7   2  10      274.06      261.30      6.50 o 
  -6   2  10      137.35      132.87      3.40 o 
  -5   2  10      397.66      346.02      5.68 o 
  -4   2  10     1332.31     1288.84     12.25 o 
  -3   2  10      651.73      634.27      6.69 o 
  -2   2  10        0.96       -0.57      0.82 o 
  -1   2  10        3.09        3.95      0.89 o 
   0   2  10      183.48      206.43      4.21 o 
   1   2  10      205.96      186.85      3.41 o 
   2   2  10        0.20        0.88      0.89 o 
   3   2  10       63.80       54.85      3.63 o 
   4   2  10      403.24      464.22      8.24 o 
   5   2  10       95.74       82.84      4.71 o 
   6   2  10      104.41      122.51      4.65 o 
   7   2  10       30.84       45.39      6.42 o 
   8   2  10        0.18       -0.72      2.72 o 
   9   2  10        1.37        2.07      4.36 o 
 -17   3  10       79.71       81.77      5.11 o 
 -16   3  10        9.23       12.58      2.54 o 
 -15   3  10       59.30       67.79      4.07 o 
 -14   3  10       66.15       56.28      3.47 o 
 -13   3  10       32.67       36.64      3.96 o 
 -12   3  10       12.38       11.94      2.61 o 
 -11   3  10       11.20       13.66      4.36 o 
 -10   3  10       68.43       77.39      7.85 o 
  -9   3  10        1.91       -0.69      1.11 o 
  -8   3  10        6.88        0.60      0.84 o 
  -7   3  10     1094.10     1042.29     13.66 o 
  -6   3  10       60.06       45.21      2.31 o 
  -5   3  10      546.66      535.95      7.75 o 
  -4   3  10      336.46      341.74      7.02 o 
  -3   3  10     1080.32     1091.50     12.24 o 
  -2   3  10      322.15      271.77      4.05 o 
  -1   3  10       71.54       70.64      2.13 o 
   0   3  10      231.42      248.55      3.83 o 
   1   3  10        5.48        1.25      0.91 o 
   2   3  10       28.29       30.74      1.87 o 
   3   3  10      107.92       97.57      3.61 o 
   4   3  10       39.72       40.66      3.58 o 
   5   3  10        3.88        2.13      1.60 o 
   6   3  10       25.44       30.99      3.09 o 
   7   3  10       39.24       34.36      4.30 o 
   8   3  10      131.06      144.33     11.32 o 
   9   3  10        3.76        6.33     12.14 o 
 -17   4  10      123.89      118.83      6.07 o 
 -16   4  10        0.52        2.42      2.12 o 
 -15   4  10       73.51       77.23      5.97 o 
 -14   4  10       35.50       36.22      4.08 o 
 -13   4  10       30.99       30.62      2.55 o 
 -12   4  10       83.94       85.83      3.34 o 
 -11   4  10        5.49        4.97      1.24 o 
 -10   4  10      150.53      127.15      3.29 o 
  -9   4  10       49.41       43.67      1.99 o 
  -8   4  10      149.84      143.11      3.44 o 
  -7   4  10       82.11      108.10      5.53 o 
  -6   4  10     1089.16     1095.70     22.07 o 
  -5   4  10     3168.24     3128.81     32.72 o 
  -4   4  10      394.14      393.82      5.45 o 
  -3   4  10       50.70       49.14      1.89 o 
  -2   4  10      246.95      213.84      3.56 o 
  -1   4  10        2.85        2.46      1.43 o 
   0   4  10        0.88        0.06      0.92 o 
   1   4  10      104.62       97.63      2.28 o 
   2   4  10       10.16        9.91      1.18 o 
   3   4  10       93.97       99.08      3.16 o 
   4   4  10        1.74       -1.31      1.31 o 
   5   4  10       39.51       37.71      2.75 o 
   6   4  10       14.38       17.77      2.76 o 
   7   4  10       53.80       47.92      5.84 o 
   8   4  10        2.55        1.42      4.19 o 
   9   4  10        1.17        6.53      4.84 o 
 -17   5  10        3.72        0.19      3.86 o 
 -16   5  10      232.18      224.91      7.00 o 
 -15   5  10      102.38       86.68      4.48 o 
 -14   5  10        3.06        6.17      2.29 o 
 -13   5  10        0.22        2.57      1.53 o 
 -12   5  10      156.08      142.45      7.46 o 
 -11   5  10      803.98      770.05     11.25 o 
 -10   5  10       44.87       55.83      3.68 o 
  -9   5  10        7.16        6.60      1.76 o 
  -8   5  10       20.42       25.44      1.73 o 
  -7   5  10      326.95      319.79      5.81 o 
  -6   5  10      343.76      350.69      6.40 o 
  -5   5  10     2582.89     2452.39     29.66 o 
  -4   5  10      849.23      837.75      8.62 o 
  -3   5  10        8.83       11.68      1.16 o 
  -2   5  10      202.14      179.91      3.64 o 
  -1   5  10      218.90      213.23      3.42 o 
   0   5  10       67.01       73.93      2.35 o 
   1   5  10      353.48      344.50      4.64 o 
   2   5  10        0.43        0.31      0.89 o 
   3   5  10       12.67        9.48      1.63 o 
   4   5  10      152.58      160.09      4.56 o 
   5   5  10      599.66      613.15      9.65 o 
   6   5  10        2.35        0.07      1.97 o 
   7   5  10       87.60       95.07      5.06 o 
   8   5  10        4.31       12.15      4.93 o 
   9   5  10      120.86      138.75     11.75 o 
 -17   6  10        0.84        1.07      2.24 o 
 -16   6  10        9.07       11.46      2.62 o 
 -15   6  10        1.29        1.18      2.29 o 
 -14   6  10       51.43       48.96      6.00 o 
 -13   6  10       10.88        7.81      2.09 o 
 -12   6  10      133.02      135.10      3.99 o 
 -11   6  10      186.88      178.71     10.80 o 
 -10   6  10        5.32        4.19      2.34 o 
  -9   6  10       36.54       50.65      3.70 o 
  -8   6  10      100.37      102.31      4.56 o 
  -7   6  10      329.79      326.80      5.97 o 
  -6   6  10        1.34        0.63      1.11 o 
  -5   6  10      417.58      431.43      8.49 o 
  -4   6  10      515.59      510.45      6.32 o 
  -3   6  10       75.15       76.44      2.25 o 
  -2   6  10      182.20      177.03      5.31 o 
  -1   6  10       36.90       23.52      1.57 o 
   0   6  10       37.28       28.41      1.41 o 
   1   6  10      206.43      226.03      3.71 o 
   2   6  10       24.93       19.16      1.74 o 
   3   6  10       10.72       11.46      1.57 o 
   4   6  10       50.06       62.00      3.22 o 
   5   6  10      123.04      109.47      5.75 o 
   6   6  10       31.04       38.37      3.50 o 
   7   6  10        9.59        7.98      2.42 o 
   8   6  10      136.87      147.13     11.65 o 
   9   6  10       58.51       65.17      8.52 o 
 -17   7  10       19.67       19.43      3.24 o 
 -16   7  10      116.87      102.12      5.54 o 
 -15   7  10      731.75      740.89     26.24 o 
 -14   7  10      587.13      644.22     11.59 o 
 -13   7  10        0.16        1.47      1.67 o 
 -12   7  10      148.20      144.41      4.11 o 
 -11   7  10       43.98       38.04      3.75 o 
 -10   7  10       15.23       14.85      2.66 o 
  -9   7  10      151.28      142.58      5.75 o 
  -8   7  10      607.37      648.67     13.44 o 
  -7   7  10      109.69      103.56      3.14 o 
  -6   7  10      347.17      318.14      6.23 o 
  -5   7  10       26.88       18.61      2.31 o 
  -4   7  10     1700.90     1640.82     15.14 o 
  -3   7  10       12.93       12.68      1.29 o 
  -2   7  10      562.95      544.46      6.44 o 
  -1   7  10        6.36        7.23      1.17 o 
   0   7  10      222.65      216.31      3.32 o 
   1   7  10       59.96       54.38      2.12 o 
   2   7  10      598.96      608.33      8.26 o 
   3   7  10        5.61        5.81      1.43 o 
   4   7  10        5.18        4.64      1.46 o 
   5   7  10        0.01        2.19      1.93 o 
   6   7  10        6.92        3.52      2.13 o 
   7   7  10        2.82        2.55      2.18 o 
   8   7  10       23.91       39.76      6.86 o 
   9   7  10        1.20        0.06      4.91 o 
 -17   8  10       41.43       48.49      4.33 o 
 -16   8  10      164.07      166.74      6.23 o 
 -15   8  10      219.61      212.99      6.62 o 
 -14   8  10      215.04      235.84      6.46 o 
 -13   8  10      450.23      457.41     12.81 o 
 -12   8  10       37.93       32.92      3.88 o 
 -11   8  10        0.03        1.01      2.14 o 
 -10   8  10      528.62      536.41     12.58 o 
  -9   8  10      257.46      239.59     10.80 o 
  -8   8  10      403.74      359.21      9.57 o 
  -7   8  10        9.24        5.57      2.10 o 
  -6   8  10      169.86      168.55      4.94 o 
  -5   8  10       20.32       19.52      1.78 o 
  -4   8  10      353.15      283.44      5.47 o 
  -3   8  10      209.09      229.90      3.99 o 
  -2   8  10      574.31      538.67      6.46 o 
  -1   8  10       43.83       34.37      1.89 o 
   0   8  10      404.82      403.15      5.06 o 
   1   8  10        0.38        2.74      0.98 o 
   2   8  10       16.90       14.85      1.53 o 
   3   8  10      415.36      450.29      7.65 o 
   4   8  10       49.61       59.26      4.36 o 
   5   8  10        2.58       -0.49      1.84 o 
   6   8  10       10.61        7.82      2.79 o 
   7   8  10        0.00       -0.49      2.17 o 
   8   8  10       42.31       53.86     12.96 o 
   9   8  10        0.63        0.10      4.39 o 
 -17   9  10        0.38        2.68      4.78 o 
 -16   9  10       34.38       39.54      3.85 o 
 -15   9  10      136.74      137.38      5.62 o 
 -14   9  10       28.67       29.34      3.83 o 
 -13   9  10       24.32       24.53      3.35 o 
 -12   9  10       19.67       17.48      3.38 o 
 -11   9  10      120.17      123.88     12.50 o 
 -10   9  10      118.98      124.78      6.13 o 
  -9   9  10       25.91       39.07      3.91 o 
  -8   9  10        0.02       -0.43      1.93 o 
  -7   9  10       28.05       24.55      2.11 o 
  -6   9  10      105.84       94.00      3.10 o 
  -5   9  10       13.22        6.69      1.40 o 
  -4   9  10      471.62      431.82      5.95 o 
  -3   9  10      143.56      136.84      3.11 o 
  -2   9  10       37.26       28.48      1.71 o 
  -1   9  10      273.89      244.55      3.73 o 
   0   9  10        4.20        2.62      0.94 o 
   1   9  10       10.47       10.29      1.39 o 
   2   9  10       12.23        7.48      1.34 o 
   3   9  10       41.60       33.20      2.27 o 
   4   9  10       89.19      106.06      4.47 o 
   5   9  10       44.25       32.65      3.22 o 
   6   9  10       12.74       10.42      2.55 o 
   7   9  10        1.46        4.64      2.42 o 
   8   9  10        0.03       -2.34      4.00 o 
 -16  10  10      573.35      604.80     12.46 o 
 -15  10  10      661.32      699.47     19.50 o 
 -14  10  10       43.43       45.36      3.32 o 
 -13  10  10       83.73       85.27      5.92 o 
 -12  10  10      141.14      146.29      7.29 o 
 -11  10  10       47.79       44.06      4.58 o 
 -10  10  10        0.25       -0.73      2.13 o 
  -9  10  10       67.91       69.96      5.61 o 
  -8  10  10       90.63       88.43      3.05 o 
  -7  10  10       93.22       88.73      5.90 o 
  -6  10  10        0.15       -0.76      1.17 o 
  -5  10  10     1069.33     1018.94     13.04 o 
  -4  10  10      111.73       92.44      5.74 o 
  -3  10  10      157.40      154.23      3.52 o 
  -2  10  10        2.96        6.06      1.22 o 
  -1  10  10     1481.18     1358.54     12.73 o 
   0  10  10       36.93       27.44      1.81 o 
   1  10  10        9.86        9.26      1.32 o 
   2  10  10      100.60      101.07      3.14 o 
   3  10  10       55.82       52.37      2.74 o 
   4  10  10        7.68        6.20      2.27 o 
   5  10  10       36.30       34.58      3.41 o 
   6  10  10        0.41       -1.23      1.97 o 
   7  10  10        0.93       -0.90      2.67 o 
   8  10  10        1.49        1.95      4.42 o 
 -16  11  10      444.91      472.18     10.80 o 
 -15  11  10       79.26       90.39      5.73 o 
 -14  11  10       67.31       68.95      6.00 o 
 -13  11  10      271.39      262.06      6.52 o 
 -12  11  10        9.13       10.76      1.73 o 
 -11  11  10      155.73      182.93      8.00 o 
 -10  11  10        4.82        3.82      2.94 o 
  -9  11  10       28.93       29.15      4.93 o 
  -8  11  10      177.34      158.74      4.37 o 
  -7  11  10      154.20      150.77      7.42 o 
  -6  11  10      309.33      309.84      5.95 o 
  -5  11  10       94.34       92.29      3.44 o 
  -4  11  10       31.19       31.60      1.83 o 
  -3  11  10      149.37      127.63      3.29 o 
  -2  11  10        3.31        2.98      1.19 o 
  -1  11  10       11.45        3.75      1.07 o 
   0  11  10       67.88       64.93      2.47 o 
   1  11  10      113.80      100.28      3.45 o 
   2  11  10       15.57       19.07      1.75 o 
   3  11  10        0.10        0.88      1.35 o 
   4  11  10       50.67       43.45      3.11 o 
   5  11  10       28.02       29.79      3.24 o 
   6  11  10       68.03       71.95      4.67 o 
   7  11  10       70.61       70.63      8.62 o 
   8  11  10        3.81        3.80      4.85 o 
 -16  12  10        0.82        3.58      2.31 o 
 -15  12  10       54.79       52.00      4.49 o 
 -14  12  10        0.68       -0.02      1.79 o 
 -13  12  10      117.00      120.25      4.59 o 
 -12  12  10      106.38      112.84      7.22 o 
 -11  12  10       95.73       94.81      8.89 o 
 -10  12  10       65.43       70.79      3.26 o 
  -9  12  10      274.29      270.65      7.03 o 
  -8  12  10      165.19      170.38      4.31 o 
  -7  12  10       22.76       30.01      2.85 o 
  -6  12  10       90.58       93.46      3.55 o 
  -5  12  10      160.77      177.01      6.17 o 
  -4  12  10       23.75       29.36      1.89 o 
  -3  12  10      123.98      107.47      3.61 o 
  -2  12  10      446.54      455.62      9.71 o 
  -1  12  10       85.13       82.69      2.65 o 
   0  12  10        0.01       -0.34      1.06 o 
   1  12  10       51.39       44.48      2.30 o 
   2  12  10       20.92       29.47      2.15 o 
   3  12  10      274.11      286.08      6.69 o 
   4  12  10        0.21       -0.39      1.67 o 
   5  12  10        5.22        3.84      2.74 o 
   6  12  10       20.52       23.13      3.65 o 
   7  12  10       12.59        4.26      4.56 o 
   8  12  10        8.11        9.68      5.35 o 
 -16  13  10        9.00        6.63      2.58 o 
 -15  13  10       63.52       60.17      4.23 o 
 -14  13  10       82.58       86.88      4.46 o 
 -13  13  10       95.17      107.07      7.27 o 
 -12  13  10       62.92       63.73      5.48 o 
 -11  13  10        6.94        6.49      2.60 o 
 -10  13  10      361.49      360.54      7.79 o 
  -9  13  10       55.59       57.17      4.61 o 
  -8  13  10      363.97      367.68      6.96 o 
  -7  13  10      160.67      161.42      4.51 o 
  -6  13  10     1578.60     1573.50     19.10 o 
  -5  13  10      304.42      319.60      6.49 o 
  -4  13  10      172.04      181.28      3.98 o 
  -3  13  10      557.03      562.35      8.69 o 
  -2  13  10       53.31       44.39      2.69 o 
  -1  13  10       85.02       72.33      3.54 o 
   0  13  10       67.94       55.94      2.69 o 
   1  13  10       37.81       32.04      2.67 o 
   2  13  10      246.42      255.50      4.87 o 
   3  13  10       15.14       18.00      2.35 o 
   4  13  10       22.80       21.31      2.54 o 
   5  13  10       21.95       28.83      3.33 o 
   6  13  10       88.85      100.76      9.76 o 
   7  13  10        3.89        4.86      4.72 o 
   8  13  10        8.50        2.71      4.75 o 
 -15  14  10        0.01       -0.81      2.02 o 
 -14  14  10        1.17        0.01      2.61 o 
 -13  14  10       11.17       11.05      2.10 o 
 -12  14  10       60.97       52.79      5.34 o 
 -11  14  10       38.63       49.06      3.44 o 
 -10  14  10      138.95      144.00      4.53 o 
  -9  14  10        0.00        2.23      1.58 o 
  -8  14  10      122.04      116.04      4.19 o 
  -7  14  10     1249.60     1232.08     16.05 o 
  -6  14  10      413.12      384.58      8.56 o 
  -5  14  10       11.54       12.27      2.71 o 
  -4  14  10       72.59       74.98      3.09 o 
  -3  14  10        8.38        7.93      1.61 o 
  -2  14  10        0.00       -0.45      1.29 o 
  -1  14  10        0.54        1.29      1.28 o 
   0  14  10        3.81        2.80      1.31 o 
   1  14  10       25.10       29.96      2.23 o 
   2  14  10       43.63       34.49      2.28 o 
   3  14  10        1.92        2.53      1.74 o 
   4  14  10       12.58       14.40      2.72 o 
   5  14  10       41.03       49.39      4.05 o 
   6  14  10        0.51        2.56      4.29 o 
   7  14  10       18.10       15.59      5.50 o 
 -15  15  10       22.98       31.22      3.49 o 
 -14  15  10       14.50       17.20      4.61 o 
 -13  15  10       25.07       23.27      3.13 o 
 -12  15  10       24.35       30.97      2.91 o 
 -11  15  10      261.35      267.49      6.38 o 
 -10  15  10       40.38       38.92      2.97 o 
  -9  15  10       58.57       57.98      4.81 o 
  -8  15  10      446.76      424.52      8.11 o 
  -7  15  10       59.11       59.75      4.07 o 
  -6  15  10      382.65      395.40      7.74 o 
  -5  15  10       21.01       26.69      2.84 o 
  -4  15  10       47.57       42.67      3.56 o 
  -3  15  10      253.96      251.90      5.59 o 
  -2  15  10       15.04       11.77      1.66 o 
  -1  15  10        2.52        2.81      1.40 o 
   0  15  10       18.40       14.84      1.97 o 
   1  15  10       14.98       21.00      1.88 o 
   2  15  10      308.29      344.14      6.71 o 
   3  15  10       29.94       29.66      2.82 o 
   4  15  10        0.74        0.79      2.50 o 
   5  15  10       14.88       22.95      3.25 o 
   6  15  10       18.61       24.53     12.70 o 
   7  15  10        2.33        4.59      4.77 o 
 -15  16  10        0.18       -2.16      2.16 o 
 -14  16  10        2.30        2.39      2.33 o 
 -13  16  10       16.43       13.60      2.53 o 
 -12  16  10       65.80       68.07      4.41 o 
 -11  16  10        4.22        5.03      2.01 o 
 -10  16  10        4.69        3.86      1.94 o 
  -9  16  10      136.20      136.87      4.79 o 
  -8  16  10      455.68      455.33      8.71 o 
  -7  16  10      412.16      422.03      8.27 o 
  -6  16  10        3.40        5.83      2.09 o 
  -5  16  10      431.12      405.05      7.15 o 
  -4  16  10       94.73       95.50      3.65 o 
  -3  16  10        8.89        7.20      2.38 o 
  -2  16  10       77.23       66.36      5.20 o 
  -1  16  10       46.85       45.17      2.86 o 
   0  16  10       24.18       21.93      2.30 o 
   1  16  10      222.96      230.06      5.76 o 
   2  16  10        2.19        0.14      1.62 o 
   3  16  10      205.04      203.15      5.88 o 
   4  16  10        3.39        5.69      2.35 o 
   5  16  10      128.36      137.88     18.19 o 
   6  16  10        0.62       -2.01      3.88 o 
   7  16  10       34.66       27.99      6.50 o 
 -14  17  10       14.48       15.85      2.82 o 
 -13  17  10        6.07        6.39      2.44 o 
 -12  17  10      165.84      175.21      6.98 o 
 -11  17  10        1.84        2.58      1.90 o 
 -10  17  10       72.41       71.12      4.08 o 
  -9  17  10        2.84        5.23      2.22 o 
  -8  17  10       13.87       17.20      2.79 o 
  -7  17  10       36.28       40.27      3.54 o 
  -6  17  10        1.17       -0.47      2.03 o 
  -5  17  10        5.36        7.66      2.08 o 
  -4  17  10       18.92       18.75      2.42 o 
  -3  17  10        3.07        2.52      1.73 o 
  -2  17  10       21.77       19.14      2.59 o 
  -1  17  10       50.46       52.07      3.65 o 
   0  17  10       82.82       86.74      5.12 o 
   1  17  10       20.07       27.62      2.20 o 
   2  17  10      421.34      406.40      8.46 o 
   3  17  10       78.81       62.58      4.13 o 
   4  17  10       69.37       76.94      5.03 o 
   5  17  10        0.60        3.58      6.78 o 
   6  17  10       76.35       92.07     11.20 o 
 -14  18  10       28.36       25.95      3.38 o 
 -13  18  10        7.01        8.10      4.06 o 
 -12  18  10        2.10        3.18      2.08 o 
 -11  18  10       10.86        8.03      2.51 o 
 -10  18  10        9.63       11.25      3.37 o 
  -9  18  10        8.03       11.41      2.65 o 
  -8  18  10        3.48        1.52      4.76 o 
  -7  18  10      167.55      161.58      6.53 o 
  -6  18  10        1.43        2.85      2.19 o 
  -5  18  10       10.91        9.00      2.22 o 
  -4  18  10       22.08       19.11      2.54 o 
  -3  18  10        8.04        9.20      3.30 o 
  -2  18  10       52.47       44.35      3.57 o 
  -1  18  10       83.36       88.03      4.06 o 
   0  18  10        3.78        2.14      1.63 o 
   1  18  10       25.02       34.88      3.07 o 
   2  18  10        8.04        6.53      3.06 o 
   3  18  10       97.90       99.27      5.12 o 
   4  18  10        0.79       10.06      6.51 o 
   5  18  10       98.50       98.60     13.22 o 
   6  18  10      109.68       92.19     13.33 o 
 -13  19  10        8.12        7.03      2.77 o 
 -12  19  10        0.00        2.52      2.42 o 
 -11  19  10       69.21       79.24      4.97 o 
 -10  19  10       98.27      107.67      5.38 o 
  -9  19  10       23.12       24.57      3.21 o 
  -8  19  10      130.17      124.79      5.57 o 
  -7  19  10       30.99       29.24      3.45 o 
  -6  19  10       11.92        6.72      3.75 o 
  -5  19  10       48.32       56.05      3.78 o 
  -4  19  10      246.44      240.04      6.86 o 
  -3  19  10       59.26       69.97      4.34 o 
  -2  19  10        2.38        1.46      3.11 o 
  -1  19  10       19.63       12.96      2.09 o 
   0  19  10       13.25       17.49      4.55 o 
   1  19  10        2.17        0.13      2.06 o 
   2  19  10      174.59      174.63     11.47 o 
   3  19  10        5.55        4.55      2.31 o 
   4  19  10      180.96      192.19     17.82 o 
   5  19  10      175.00      160.61     16.43 o 
 -13  20  10       47.81       54.21      4.62 o 
 -12  20  10       60.53       64.13     10.65 o 
 -11  20  10        0.30        1.19      2.67 o 
 -10  20  10        7.31       10.12      2.78 o 
  -9  20  10      128.07      127.77      5.95 o 
  -8  20  10       13.46       11.03      3.33 o 
  -7  20  10       33.55       22.12      3.91 o 
  -6  20  10      415.84      459.00      9.70 o 
  -5  20  10      123.62      123.93      5.05 o 
  -4  20  10      119.40      108.08      4.96 o 
  -3  20  10       48.43       45.00      3.75 o 
  -2  20  10      206.40      230.24      7.05 o 
  -1  20  10       29.96       30.51      3.00 o 
   0  20  10        6.02        1.39      2.09 o 
   1  20  10       31.09       36.17      4.05 o 
   2  20  10        0.26       -1.19      2.09 o 
   3  20  10        5.51       -0.64      4.23 o 
   4  20  10        3.72       -0.12      6.27 o 
   5  20  10       19.35       25.59      8.50 o 
 -12  21  10        3.13        5.97      3.36 o 
 -11  21  10       71.18       89.29      8.47 o 
 -10  21  10       59.44       74.76      7.99 o 
  -9  21  10       23.55       25.38      4.13 o 
  -8  21  10       67.58       72.80      6.04 o 
  -7  21  10       50.64       49.94      3.72 o 
  -6  21  10      164.51      171.32      5.93 o 
  -5  21  10      167.66      169.82      6.02 o 
  -4  21  10        1.47        0.81      2.00 o 
  -3  21  10      200.90      206.52      6.80 o 
  -2  21  10      490.77      493.29     10.77 o 
  -1  21  10        0.18        1.06      2.57 o 
   0  21  10        0.07        3.25      2.24 o 
   1  21  10       18.22       23.63      3.67 o 
   2  21  10        8.84        8.05      5.18 o 
   3  21  10        4.32        3.88      4.82 o 
   4  21  10        3.15        7.86      6.66 o 
 -12  22  10       12.57       12.90      8.22 o 
 -11  22  10        3.78       -1.88      3.25 o 
 -10  22  10       37.45       34.24      6.01 o 
  -9  22  10       16.80       15.66      5.08 o 
  -8  22  10        9.82        6.47      3.27 o 
  -7  22  10        0.02       -2.45      3.77 o 
  -6  22  10        2.55        0.36      2.50 o 
  -5  22  10      186.81      194.36      6.59 o 
  -4  22  10      371.65      380.08     13.32 o 
  -3  22  10      648.56      717.76     13.77 o 
  -2  22  10       41.18       44.47      5.34 o 
  -1  22  10       12.72        3.82      3.25 o 
   0  22  10       42.00       53.58      4.41 o 
   1  22  10       33.23       33.93      3.81 o 
   2  22  10        0.24        5.03      4.98 o 
   4  22  10       47.17       35.63      9.91 o 
 -11  23  10      137.33      141.80      8.87 o 
 -10  23  10       14.05       18.81      5.36 o 
  -9  23  10       53.67       40.98      7.02 o 
  -8  23  10        0.05        0.08      2.40 o 
  -7  23  10       52.60       51.64      6.89 o 
  -6  23  10       49.28       51.67      4.08 o 
  -5  23  10        2.80        7.84      2.44 o 
  -4  23  10      469.86      466.97     15.79 o 
  -3  23  10      331.09      374.28     12.64 o 
  -2  23  10       85.27       85.86      7.25 o 
  -1  23  10       13.77       16.70      4.12 o 
   0  23  10      115.04      119.94      6.15 o 
   1  23  10       24.59        9.17      5.43 o 
   2  23  10       17.66       20.27      6.57 o 
 -10  24  10       12.61       10.74      5.02 o 
  -9  24  10       32.76       29.96      6.42 o 
  -8  24  10       43.56       46.28      4.90 o 
  -7  24  10        3.76        9.84      3.17 o 
  -6  24  10        6.23       12.06      3.35 o 
  -5  24  10        2.56        1.66      2.25 o 
  -4  24  10       13.90       10.19      3.60 o 
  -3  24  10      146.37      137.65      8.29 o 
  -2  24  10        8.97       12.01      3.91 o 
  -1  24  10        1.12       -2.90      2.90 o 
   0  24  10       77.31       64.77     10.82 o 
   1  24  10       74.21       82.93     10.14 o 
   2  24  10        3.82       11.96      5.58 o 
  -9  25  10       33.10       40.82      4.78 o 
  -8  25  10        5.51        3.02      4.36 o 
  -7  25  10        5.54        7.00      3.23 o 
  -6  25  10        6.52        3.87      5.21 o 
  -5  25  10        0.09        3.25      3.04 o 
  -4  25  10       43.18       62.32      9.97 o 
  -3  25  10      218.38      217.93     14.46 o 
  -2  25  10       18.94       24.93      4.87 o 
  -1  25  10        5.57        3.65      3.65 o 
   0  25  10        9.70        7.89      6.19 o 
   1  25  10        2.36        7.50      5.42 o 
  -8  26  10        0.51        2.03      3.90 o 
  -7  26  10       14.57       13.38      3.75 o 
  -6  26  10        3.49        3.49      3.14 o 
  -5  26  10      150.49      130.87     11.56 o 
  -4  26  10        5.40       -0.75      3.12 o 
  -3  26  10       68.87       63.12      9.16 o 
  -2  26  10        3.67       -3.04      3.04 o 
  -1  26  10        3.26        2.06      3.60 o 
   0  26  10        3.59       -1.20      5.06 o 
  -6  27  10        0.53       -3.61      3.61 o 
  -5  27  10       14.42       25.11      6.12 o 
  -4  27  10        1.38        4.24      3.49 o 
  -3  27  10       21.88       29.32     12.02 o 
 -17   1  11       91.52       90.36      5.64 o 
 -16   1  11      111.72      108.88      6.86 o 
 -15   1  11       22.95       22.43      3.44 o 
 -14   1  11       28.12       24.07      3.21 o 
 -13   1  11      333.38      318.15      8.93 o 
 -12   1  11       73.35       79.78      6.16 o 
 -11   1  11       12.67       10.01      3.24 o 
 -10   1  11      582.60      534.12     11.10 o 
  -9   1  11      494.52      504.10     10.56 o 
  -8   1  11      177.36      138.08      4.87 o 
  -7   1  11       17.32        9.54      1.83 o 
  -6   1  11        0.08        0.27      1.07 o 
  -5   1  11      533.53      566.69      7.08 o 
  -4   1  11      906.75      886.89      9.47 o 
  -3   1  11       94.87       99.69      2.78 o 
  -2   1  11      403.46      388.39      5.23 o 
  -1   1  11      197.68      173.72      3.20 o 
   0   1  11        9.13       13.05      1.29 o 
   1   1  11       19.88       23.54      1.64 o 
   2   1  11        0.36       -1.08      1.08 o 
   3   1  11      433.48      468.85      9.03 o 
   4   1  11      290.28      292.11      7.36 o 
   5   1  11      257.31      261.57      7.11 o 
   6   1  11        5.86        9.61      2.37 o 
   7   1  11        0.11        1.40      4.30 o 
   8   1  11       17.57       11.25      5.31 o 
 -17   2  11        3.06        1.75      2.14 o 
 -16   2  11       73.56       63.72      4.20 o 
 -15   2  11        0.75        0.26      2.14 o 
 -14   2  11       17.08       12.64      2.67 o 
 -13   2  11      315.92      340.74      9.20 o 
 -12   2  11      124.71      108.24      4.80 o 
 -11   2  11       47.04       42.81      4.89 o 
 -10   2  11      136.50      121.61      4.62 o 
  -9   2  11      397.56      359.42      8.40 o 
  -8   2  11       20.69       29.20      2.67 o 
  -7   2  11      205.56      199.59      4.44 o 
  -6   2  11        3.21        4.75      1.27 o 
  -5   2  11      719.56      715.15      8.39 o 
  -4   2  11      568.30      562.35      7.07 o 
  -3   2  11        1.80        1.26      1.04 o 
  -2   2  11        0.07       -0.91      0.91 o 
  -1   2  11        8.78        8.92      1.18 o 
   0   2  11        2.28        3.75      1.02 o 
   1   2  11       28.15       22.17      1.60 o 
   2   2  11      210.11      207.59      4.50 o 
   3   2  11       10.51        3.72      2.34 o 
   4   2  11       58.32       51.84      3.73 o 
   5   2  11       21.54       17.07      2.67 o 
   6   2  11       70.59       83.49      5.86 o 
   7   2  11        5.36        6.39      4.60 o 
   8   2  11       26.39       25.01      7.63 o 
 -17   3  11        7.31        8.02      2.49 o 
 -16   3  11        3.69        5.14      2.21 o 
 -15   3  11       92.99       95.24      4.40 o 
 -14   3  11       43.80       38.51      2.96 o 
 -13   3  11      813.05      853.32     16.60 o 
 -12   3  11        2.02        0.82      1.63 o 
 -11   3  11        1.28        2.73      1.55 o 
 -10   3  11       50.57       59.38      4.57 o 
  -9   3  11      824.47      807.48     16.66 o 
  -8   3  11       18.98       10.93      1.45 o 
  -7   3  11       17.55       16.11      1.66 o 
  -6   3  11      834.53      860.62     12.39 o 
  -5   3  11        0.58        0.13      0.95 o 
  -4   3  11      565.04      553.69      6.83 o 
  -3   3  11      164.41      160.13      3.15 o 
  -2   3  11      446.81      440.62      5.71 o 
  -1   3  11      490.10      494.14      6.46 o 
   0   3  11        0.62        1.50      0.98 o 
   1   3  11       96.59       92.09      2.86 o 
   2   3  11        0.20        0.43      1.22 o 
   3   3  11        2.17        1.18      1.45 o 
   4   3  11      103.69      106.27      4.85 o 
   5   3  11      136.42      148.03      4.65 o 
   6   3  11      108.83      119.21      6.61 o 
   7   3  11        0.67        1.44      4.07 o 
   8   3  11        0.38       -3.89      3.89 o 
 -17   4  11        1.26        1.91      2.22 o 
 -16   4  11       34.11       27.11      3.08 o 
 -15   4  11        9.32        9.90      2.26 o 
 -14   4  11      503.06      509.37      9.68 o 
 -13   4  11       12.49       10.64      2.41 o 
 -12   4  11       37.63       31.98      2.37 o 
 -11   4  11      868.92      905.70     12.88 o 
 -10   4  11      168.85      160.54      4.00 o 
  -9   4  11       88.94       87.17      4.50 o 
  -8   4  11      783.64      789.05     11.40 o 
  -7   4  11      161.29      176.38      4.37 o 
  -6   4  11      539.85      514.12      8.59 o 
  -5   4  11     1427.55     1416.63     17.90 o 
  -4   4  11      740.29      713.89      8.78 o 
  -3   4  11     1132.51     1102.62     10.59 o 
  -2   4  11      334.05      311.44      4.65 o 
  -1   4  11       37.15       34.08      1.74 o 
   0   4  11      571.81      511.42      6.20 o 
   1   4  11        2.74        1.75      1.08 o 
   2   4  11      149.44      168.34      3.83 o 
   3   4  11       13.30        3.77      3.04 o 
   4   4  11       29.01       30.56      2.53 o 
   5   4  11       46.82       49.49      3.15 o 
   6   4  11       45.03       32.84      3.33 o 
   7   4  11       17.46       20.91      7.03 o 
   8   4  11       33.63       38.80      7.06 o 
 -17   5  11       33.98       44.19      4.66 o 
 -16   5  11        4.69        3.69      2.30 o 
 -15   5  11      424.07      424.06      9.15 o 
 -14   5  11      643.97      653.41     12.79 o 
 -13   5  11      271.75      276.72      9.94 o 
 -12   5  11       42.86       41.47      2.58 o 
 -11   5  11       30.67       33.51      3.55 o 
 -10   5  11       32.06       26.51      1.90 o 
  -9   5  11       67.21       60.54      2.61 o 
  -8   5  11       15.45       12.56      1.56 o 
  -7   5  11       69.57       74.55      3.04 o 
  -6   5  11      218.50      223.58      5.49 o 
  -5   5  11       28.99       27.73      2.13 o 
  -4   5  11       15.63       15.54      1.40 o 
  -3   5  11      375.49      367.23      4.99 o 
  -2   5  11       13.05       11.86      1.41 o 
  -1   5  11      122.18      121.82      3.09 o 
   0   5  11      111.25       93.99      2.68 o 
   1   5  11      119.73      125.01      3.24 o 
   2   5  11       96.01       98.23      3.94 o 
   3   5  11        7.20        8.17      1.52 o 
   4   5  11       75.62       74.24      3.59 o 
   5   5  11       26.01       31.24      2.65 o 
   6   5  11        1.64        0.98      2.08 o 
   7   5  11       16.98       18.12      3.69 o 
   8   5  11       10.71        9.04      5.21 o 
 -17   6  11        0.30        2.22      2.31 o 
 -16   6  11       26.91       25.95      3.09 o 
 -15   6  11       57.24       52.26      7.13 o 
 -14   6  11      440.34      453.45      9.07 o 
 -13   6  11        0.20        2.83      1.49 o 
 -12   6  11      105.14       90.69      3.33 o 
 -11   6  11      739.24      767.35     15.62 o 
 -10   6  11      392.52      427.96     10.39 o 
  -9   6  11       68.76       83.38      2.90 o 
  -8   6  11      339.11      367.02     10.18 o 
  -7   6  11      665.80      643.91     11.51 o 
  -6   6  11      111.88      112.89      5.88 o 
  -5   6  11      144.12      143.76      4.34 o 
  -4   6  11       20.29       22.51      1.58 o 
  -3   6  11       24.56       21.68      1.65 o 
  -2   6  11       17.65       10.32      1.31 o 
  -1   6  11       83.60       68.02      2.68 o 
   0   6  11      529.77      494.49      6.77 o 
   1   6  11      240.28      232.80      4.45 o 
   2   6  11        7.28        4.99      1.38 o 
   3   6  11       80.24       86.03      3.32 o 
   4   6  11        3.71        4.85      1.70 o 
   5   6  11        5.37        8.82      2.35 o 
   6   6  11       55.30       65.08      4.35 o 
   7   6  11       85.83       86.35     17.91 o 
   8   6  11       18.35        9.28      5.20 o 
 -17   7  11        5.90        9.49      2.72 o 
 -16   7  11       36.10       33.64      3.38 o 
 -15   7  11      121.93      123.56      5.09 o 
 -14   7  11       29.46       29.38      3.07 o 
 -13   7  11        2.53        3.44      1.59 o 
 -12   7  11      900.47      930.90     34.44 o 
 -11   7  11       13.16        6.70      2.53 o 
 -10   7  11       30.22       22.68      3.06 o 
  -9   7  11      349.04      359.38      9.61 o 
  -8   7  11      312.97      305.37      6.02 o 
  -7   7  11        0.62       -0.14      1.13 o 
  -6   7  11      534.33      517.95      8.99 o 
  -5   7  11      320.68      308.57      5.77 o 
  -4   7  11        4.02        2.15      1.03 o 
  -3   7  11       64.66       55.50      2.59 o 
  -2   7  11       17.86        9.96      1.30 o 
  -1   7  11      558.70      502.74      6.89 o 
   0   7  11      149.27      139.13      3.35 o 
   1   7  11        6.16        7.78      1.37 o 
   2   7  11       11.53        9.11      1.41 o 
   3   7  11       26.97       28.12      2.19 o 
   4   7  11       43.88       47.53      3.07 o 
   5   7  11       90.26       95.10      5.49 o 
   6   7  11       12.98        8.02      2.50 o 
   7   7  11        1.21       -1.17      4.32 o 
   8   7  11       46.02       40.67      7.41 o 
 -17   8  11       21.16       26.76      5.04 o 
 -16   8  11       99.91      104.66      6.65 o 
 -15   8  11       51.04       56.85      3.78 o 
 -14   8  11      164.62      171.62      5.26 o 
 -13   8  11      567.26      570.39     16.52 o 
 -12   8  11      304.61      316.10     19.06 o 
 -11   8  11      215.10      244.33     20.44 o 
 -10   8  11        1.77        1.00      2.26 o 
  -9   8  11      398.66      421.41     10.92 o 
  -8   8  11       12.04       15.98      1.69 o 
  -7   8  11       25.14       14.42      1.80 o 
  -6   8  11      138.93      135.98      4.24 o 
  -5   8  11       77.81       79.67      3.12 o 
  -4   8  11       25.26       19.54      1.66 o 
  -3   8  11      117.03      122.45      3.11 o 
  -2   8  11      483.48      436.64      5.91 o 
  -1   8  11      119.04       99.71      3.67 o 
   0   8  11        0.39        1.94      1.11 o 
   1   8  11        6.25       13.88      1.94 o 
   2   8  11       33.52       42.22      2.29 o 
   3   8  11       55.66       49.57      2.72 o 
   4   8  11        4.19        7.90      1.85 o 
   5   8  11        0.24       -1.84      1.87 o 
   6   8  11        0.00       -2.08      2.08 o 
   7   8  11       16.01       16.78      5.70 o 
   8   8  11        3.86        4.75      4.62 o 
 -16   9  11        7.45       11.27      3.03 o 
 -15   9  11       15.26       17.62      2.70 o 
 -14   9  11        1.86        1.72      1.67 o 
 -13   9  11      149.96      145.98      7.32 o 
 -12   9  11       62.02       59.61      5.18 o 
 -11   9  11      101.28      110.57      6.45 o 
 -10   9  11      389.62      437.87     11.64 o 
  -9   9  11      700.65      745.45     33.75 o 
  -8   9  11       81.75       72.62      3.15 o 
  -7   9  11       18.07       18.06      2.10 o 
  -6   9  11      327.64      345.96     10.75 o 
  -5   9  11      104.75      115.00      3.67 o 
  -4   9  11       87.77       98.45      2.87 o 
  -3   9  11        0.04       -0.97      0.97 o 
  -2   9  11       20.00       18.96      1.70 o 
  -1   9  11      172.06      164.20      4.49 o 
   0   9  11        5.25        7.48      1.32 o 
   1   9  11        3.03        2.38      1.53 o 
   2   9  11        8.34        5.67      1.33 o 
   3   9  11       74.81       81.25      3.39 o 
   4   9  11       50.80       60.69      3.43 o 
   5   9  11        4.88        0.85      2.09 o 
   6   9  11       29.04       33.23      3.54 o 
   7   9  11        1.68       -1.50      4.10 o 
   8   9  11        4.97        2.73      4.69 o 
 -16  10  11        0.55        0.27      2.09 o 
 -15  10  11       86.86       88.96      4.43 o 
 -14  10  11        8.89        7.65      4.73 o 
 -13  10  11      279.97      280.46     10.18 o 
 -12  10  11        0.02       -1.36      2.51 o 
 -11  10  11      191.50      217.55      8.59 o 
 -10  10  11       33.06       36.47      4.25 o 
  -9  10  11      205.24      228.61     14.03 o 
  -8  10  11        0.00       -0.76      1.19 o 
  -7  10  11      214.90      223.76      5.57 o 
  -6  10  11       61.04       56.72      2.93 o 
  -5  10  11       20.36       19.69      2.06 o 
  -4  10  11      149.63      139.38      3.41 o 
  -3  10  11      205.92      203.46      5.68 o 
  -2  10  11       22.50       33.14      2.10 o 
  -1  10  11       27.76       25.66      2.00 o 
   0  10  11        2.91       -0.27      1.16 o 
   1  10  11       23.39       21.15      1.75 o 
   2  10  11       54.65       55.35      2.65 o 
   3  10  11        0.52        0.55      1.39 o 
   4  10  11       81.78       92.53      4.78 o 
   5  10  11        1.06       -0.28      2.02 o 
   6  10  11       37.98       34.16      4.45 o 
   7  10  11        6.88        5.13      4.82 o 
 -16  11  11        0.93       -0.33      2.20 o 
 -15  11  11       98.61      100.68      4.65 o 
 -14  11  11      164.28      160.90      5.12 o 
 -13  11  11      125.44      112.45      7.59 o 
 -12  11  11       27.98       21.21      4.51 o 
 -11  11  11      339.38      369.55     11.44 o 
 -10  11  11      776.65      810.65     17.94 o 
  -9  11  11      175.71      173.49      5.52 o 
  -8  11  11      238.02      233.18      5.68 o 
  -7  11  11        0.23        0.31      1.26 o 
  -6  11  11      176.94      178.63      4.59 o 
  -5  11  11       95.52       84.39      3.53 o 
  -4  11  11       69.37       73.44      2.81 o 
  -3  11  11      189.75      176.86      4.87 o 
  -2  11  11      223.07      245.79      5.54 o 
  -1  11  11       38.50       34.41      2.24 o 
   0  11  11       14.90       15.58      1.99 o 
   1  11  11       12.55       13.13      1.57 o 
   2  11  11       33.06       36.51      2.30 o 
   3  11  11       35.14       41.86      2.63 o 
   4  11  11        2.26        2.27      2.31 o 
   5  11  11        4.81        1.51      2.40 o 
   6  11  11      167.11      181.67     12.87 o 
   7  11  11        0.86        7.96      4.90 o 
 -16  12  11       72.71       76.02      9.82 o 
 -15  12  11      243.82      254.89     17.07 o 
 -14  12  11       21.42       21.73      2.41 o 
 -13  12  11       92.43       93.27      7.17 o 
 -12  12  11      400.00      394.06     23.61 o 
 -11  12  11      150.94      155.45      8.00 o 
 -10  12  11      436.75      464.49      8.75 o 
  -9  12  11       22.30       21.11      2.23 o 
  -8  12  11      283.12      293.59      6.02 o 
  -7  12  11       15.81       16.58      1.98 o 
  -6  12  11      178.88      180.53      4.79 o 
  -5  12  11       65.40       54.90      4.15 o 
  -4  12  11       11.27       13.20      1.58 o 
  -3  12  11       97.97       87.34      3.50 o 
  -2  12  11        8.44        8.04      1.59 o 
  -1  12  11       73.87       79.94      3.46 o 
   0  12  11        6.18        5.50      1.68 o 
   1  12  11       43.85       56.40      2.63 o 
   2  12  11       53.69       58.71      2.80 o 
   3  12  11        0.05       -0.59      1.36 o 
   4  12  11      110.30      108.20      5.30 o 
   5  12  11       59.16       58.39      4.40 o 
   6  12  11        0.78        2.48      5.90 o 
   7  12  11       25.86       18.78      6.16 o 
 -16  13  11       65.32       68.82      4.45 o 
 -15  13  11      243.68      239.59      6.86 o 
 -14  13  11        3.38        0.80      3.91 o 
 -13  13  11        2.51        0.93      1.47 o 
 -12  13  11       87.31       85.87      6.91 o 
 -11  13  11       76.39       73.59      3.53 o 
 -10  13  11        9.20       10.70      1.95 o 
  -9  13  11       32.45       29.92      2.73 o 
  -8  13  11       49.33       44.97      3.02 o 
  -7  13  11       13.97       17.12      2.11 o 
  -6  13  11      110.02      107.49      4.08 o 
  -5  13  11      167.39      165.46      4.77 o 
  -4  13  11      138.18      130.23      3.56 o 
  -3  13  11       18.07       16.14      1.97 o 
  -2  13  11       25.01       24.35      2.26 o 
  -1  13  11       62.10       66.54      4.56 o 
   0  13  11       58.37       51.43      2.83 o 
   1  13  11      122.11      120.89      3.48 o 
   2  13  11      184.04      214.34      4.63 o 
   3  13  11       94.97      111.20      4.62 o 
   4  13  11       54.67       52.28      4.06 o 
   5  13  11       16.62       14.88      3.56 o 
   6  13  11       10.26       19.09      5.72 o 
   7  13  11        8.45        1.15      9.33 o 
 -15  14  11      424.22      416.83      9.41 o 
 -14  14  11      257.19      267.69      6.96 o 
 -13  14  11       65.45       60.21      4.23 o 
 -12  14  11       32.10       31.72      3.04 o 
 -11  14  11       54.57       58.85      3.52 o 
 -10  14  11      354.88      341.43      7.96 o 
  -9  14  11       42.41       49.10      3.11 o 
  -8  14  11       17.30       14.68      2.12 o 
  -7  14  11      932.85      939.41     13.39 o 
  -6  14  11      164.67      177.33      5.05 o 
  -5  14  11       86.04       87.83      4.00 o 
  -4  14  11      118.51      116.83      3.78 o 
  -3  14  11      293.75      304.32      6.29 o 
  -2  14  11      119.77      119.74      4.70 o 
  -1  14  11       14.84       14.44      2.40 o 
   0  14  11       32.49       36.36      2.57 o 
   1  14  11        0.17        2.46      1.36 o 
   2  14  11       79.01       85.57      3.39 o 
   3  14  11        4.20        4.65      1.93 o 
   4  14  11       26.23       19.00      3.06 o 
   5  14  11       49.69       50.27     21.36 o 
   6  14  11       17.18       19.08      5.94 o 
 -15  15  11       52.04       52.91      3.86 o 
 -14  15  11       63.62       65.49      5.65 o 
 -13  15  11       74.80       74.32      3.71 o 
 -12  15  11       31.46       30.77      3.12 o 
 -11  15  11       95.03      100.42      4.60 o 
 -10  15  11       10.51       12.00      2.36 o 
  -9  15  11        1.12        1.47      1.73 o 
  -8  15  11      350.08      355.21     11.62 o 
  -7  15  11      158.56      156.38      4.99 o 
  -6  15  11      240.40      236.21      6.73 o 
  -5  15  11       39.05       37.76      2.56 o 
  -4  15  11       15.62       14.28      1.96 o 
  -3  15  11       57.72       52.14      3.55 o 
  -2  15  11        3.11       10.13      2.57 o 
  -1  15  11       16.18       20.36      4.47 o 
   0  15  11       14.98       14.04      2.05 o 
   1  15  11       68.92       75.65      3.16 o 
   2  15  11       26.94       27.16      2.74 o 
   3  15  11       52.18       61.27      3.82 o 
   4  15  11        1.45        1.65      2.80 o 
   5  15  11       40.87       35.27      6.70 o 
   6  15  11       14.91       13.55      7.04 o 
 -15  16  11        0.26        2.04      4.99 o 
 -14  16  11       65.82       66.18      4.00 o 
 -13  16  11       29.54       34.66      3.07 o 
 -12  16  11       84.43       87.47      4.12 o 
 -11  16  11      217.50      253.78      9.77 o 
 -10  16  11      194.70      187.30      5.86 o 
  -9  16  11       79.63       98.32      4.53 o 
  -8  16  11      501.31      516.19      9.49 o 
  -7  16  11       16.44       18.34      2.77 o 
  -6  16  11      781.74      769.56     20.60 o 
  -5  16  11       33.85       36.72      2.64 o 
  -4  16  11        0.30       -0.98      1.47 o 
  -3  16  11       63.63       71.42      4.18 o 
  -2  16  11        1.59        4.43      2.00 o 
  -1  16  11      141.63      146.96     10.05 o 
   0  16  11       46.58       51.80      3.66 o 
   1  16  11       14.03       18.10      1.96 o 
   2  16  11        2.42        5.42      1.98 o 
   3  16  11       10.41       11.40      2.39 o 
   4  16  11       60.65       73.19      8.56 o 
   5  16  11        6.43        7.18      4.95 o 
   6  16  11        0.01        3.77      4.78 o 
 -14  17  11       31.31       42.72      9.21 o 
 -13  17  11      111.82      113.99      4.93 o 
 -12  17  11      119.17      105.84      4.61 o 
 -11  17  11        5.96        7.16      2.18 o 
 -10  17  11      107.20      122.20      5.01 o 
  -9  17  11      226.85      235.73      9.39 o 
  -8  17  11      286.50      307.72      8.06 o 
  -7  17  11       21.91       28.43      3.28 o 
  -6  17  11      153.50      152.64      8.59 o 
  -5  17  11       68.24       61.99      3.39 o 
  -4  17  11       60.51       54.38      3.73 o 
  -3  17  11       70.57       63.46      4.08 o 
  -2  17  11      561.59      580.25     11.62 o 
  -1  17  11       64.01       71.30      4.49 o 
   0  17  11        0.66        0.63      1.95 o 
   1  17  11       41.14       43.12      3.33 o 
   2  17  11      241.20      254.55      6.92 o 
   3  17  11      332.01      335.63      8.22 o 
   4  17  11      119.72      111.53     10.29 o 
   5  17  11       32.91       30.54      6.63 o 
 -14  18  11       11.90       13.49      2.73 o 
 -13  18  11        0.74       -0.05      2.39 o 
 -12  18  11       37.75       35.76      6.21 o 
 -11  18  11       13.14        9.48      2.66 o 
 -10  18  11       27.50       30.82      5.33 o 
  -9  18  11       86.53       81.77      9.55 o 
  -8  18  11       10.78       11.36      2.71 o 
  -7  18  11       77.75       65.96      4.54 o 
  -6  18  11      123.76      124.03      4.23 o 
  -5  18  11       28.01       26.85      2.92 o 
  -4  18  11       80.50       79.56      7.79 o 
  -3  18  11      290.88      312.67      8.07 o 
  -2  18  11       63.28       56.33      4.16 o 
  -1  18  11      122.01      128.32     10.18 o 
   0  18  11        2.59        0.27      1.97 o 
   1  18  11        5.93        3.35      1.97 o 
   2  18  11      412.17      430.60     10.64 o 
   3  18  11       47.09       52.79      6.34 o 
   4  18  11       40.91       33.90      9.08 o 
   5  18  11       17.96        9.20      7.17 o 
 -13  19  11       35.54       36.03      6.86 o 
 -12  19  11       66.13       66.63      5.25 o 
 -11  19  11        1.49        0.30      2.71 o 
 -10  19  11      189.45      202.88      6.89 o 
  -9  19  11       22.21       20.61      3.25 o 
  -8  19  11        1.62        0.44      2.24 o 
  -7  19  11        2.51        6.16      2.48 o 
  -6  19  11      137.41      136.68      5.12 o 
  -5  19  11      138.86      143.32      7.45 o 
  -4  19  11      140.38      138.78      7.19 o 
  -3  19  11      141.51      150.81      5.76 o 
  -2  19  11        5.50        7.19      2.86 o 
  -1  19  11      115.17      127.52      5.57 o 
   0  19  11       28.78       22.58      6.24 o 
   1  19  11       24.35       22.44      2.86 o 
   2  19  11       11.67       17.36      3.02 o 
   3  19  11        1.29       -3.92      4.60 o 
   4  19  11        1.79        3.82      6.27 o 
 -13  20  11        1.33        1.77      2.52 o 
 -12  20  11       40.08       39.59      4.55 o 
 -11  20  11      465.31      487.29     22.47 o 
 -10  20  11       73.20       70.69      8.26 o 
  -9  20  11       92.13       83.73      5.27 o 
  -8  20  11       17.52       21.58      3.90 o 
  -7  20  11       14.60       20.51      3.85 o 
  -6  20  11        3.57        2.59      2.04 o 
  -5  20  11       40.62       33.00      4.36 o 
  -4  20  11       20.35       16.47      2.88 o 
  -3  20  11      146.90      149.40      7.74 o 
  -2  20  11       37.62       38.29      3.72 o 
  -1  20  11        6.50        7.84      4.64 o 
   0  20  11        0.58       -2.61      2.61 o 
   1  20  11       15.34        9.64      2.40 o 
   2  20  11        1.44       -3.83      3.83 o 
   4  20  11       14.35       22.86      7.96 o 
 -12  21  11       32.14       32.45      4.79 o 
 -11  21  11       77.25      101.34      8.91 o 
 -10  21  11       12.06       13.04      4.52 o 
  -9  21  11       28.20       40.63      6.56 o 
  -8  21  11       17.30       19.31      3.88 o 
  -7  21  11       47.77       59.03      7.82 o 
  -6  21  11       44.24       53.99      4.07 o 
  -5  21  11      110.03      114.73      5.27 o 
  -4  21  11       37.45       38.98      5.28 o 
  -3  21  11       54.51       55.96      4.32 o 
  -2  21  11      185.20      199.47      6.84 o 
  -1  21  11        0.08       -1.67      3.97 o 
   0  21  11       16.48       22.31      4.64 o 
   1  21  11       32.50       30.53      5.21 o 
   2  21  11       44.47       49.97      8.22 o 
 -11  22  11       37.37       48.46      6.90 o 
 -10  22  11       12.92       12.36      4.64 o 
  -9  22  11        1.58        3.74      3.90 o 
  -8  22  11        0.95        5.11      4.32 o 
  -7  22  11        0.10       -1.53      2.24 o 
  -6  22  11        9.35        8.85      2.46 o 
  -5  22  11       12.70       10.56      2.60 o 
  -4  22  11       44.51       48.29      4.07 o 
  -3  22  11        7.49        5.36      2.45 o 
  -2  22  11       16.20       20.91      5.74 o 
  -1  22  11        2.87        9.47      3.69 o 
   0  22  11       32.07       25.52      5.93 o 
   1  22  11       30.36       32.93      7.10 o 
   2  22  11       15.77       17.43      6.38 o 
 -10  23  11       60.20       74.36      8.52 o 
  -9  23  11        0.64        3.81      4.22 o 
  -8  23  11        3.95        6.46      3.34 o 
  -7  23  11       42.16       43.06      4.74 o 
  -6  23  11        1.78        1.13      2.62 o 
  -5  23  11        2.14        3.60      2.92 o 
  -4  23  11       21.40       34.15      6.60 o 
  -3  23  11       28.30       25.31      4.64 o 
  -2  23  11        3.22        3.84      3.59 o 
  -1  23  11      229.19      242.47     10.86 o 
   0  23  11       62.97       71.01      8.55 o 
   1  23  11       37.87       45.90      8.21 o 
   2  23  11        3.04        8.63      5.85 o 
  -9  24  11       27.29       37.36      7.10 o 
  -8  24  11       38.31       46.69      4.97 o 
  -7  24  11      230.08      238.59     14.65 o 
  -6  24  11        3.80        5.32      3.08 o 
  -5  24  11       48.53       48.85      8.97 o 
  -4  24  11       33.81       37.32     10.86 o 
  -3  24  11       16.53       21.86      4.48 o 
  -2  24  11       14.77       10.87      3.80 o 
  -1  24  11       31.16       32.95      5.44 o 
   0  24  11       21.51       27.78      5.41 o 
   1  24  11       53.89       58.22      9.14 o 
  -8  25  11       28.61       29.65      4.39 o 
  -7  25  11        0.18        2.50      3.01 o 
  -6  25  11       54.47       47.06      5.44 o 
  -5  25  11       24.04       24.85      4.57 o 
  -4  25  11        0.01       -0.70      3.91 o 
  -3  25  11       11.57        4.88      4.31 o 
  -2  25  11        4.94        0.39      3.31 o 
  -1  25  11       28.09       33.74      5.70 o 
  -6  26  11       13.46       10.00      4.87 o 
  -5  26  11        1.64        4.54      5.18 o 
  -4  26  11       39.01       39.25      5.49 o 
  -3  26  11        4.81        1.81      3.41 o 
 -17   0  12       27.66       31.74      6.36 o 
 -16   0  12       18.87       12.20      4.58 o 
 -15   0  12       21.83       22.71      4.94 o 
 -14   0  12        0.58       -0.67      2.76 o 
 -13   0  12      382.99      390.62     14.32 o 
 -12   0  12       91.27       96.55      6.77 o 
 -11   0  12       45.78       41.07      4.86 o 
 -10   0  12        2.12        6.28      2.77 o 
  -9   0  12     1083.90     1070.92     26.58 o 
  -8   0  12      123.92      127.67      7.07 o 
  -7   0  12       16.28       11.03      2.94 o 
  -6   0  12     2556.75     2580.53     43.66 o 
  -5   0  12     1642.03     1654.10     22.18 o 
  -4   0  12     2835.95     2810.29     35.27 o 
  -3   0  12        2.22        1.14      1.69 o 
  -2   0  12       48.72       48.21      2.90 o 
  -1   0  12      296.71      307.17      6.50 o 
   0   0  12        3.98        5.51      1.62 o 
   1   0  12      149.16      128.79      5.42 o 
   2   0  12       44.83       36.37      3.48 o 
   3   0  12      204.24      192.10      8.57 o 
   4   0  12      318.99      352.92     29.16 o 
   5   0  12       53.70       40.94      5.21 o 
   6   0  12       33.85       51.66     10.65 o 
   7   0  12        5.95        3.82      6.94 o 
 -17   1  12       28.60       33.33      4.46 o 
 -16   1  12        7.30        9.70      3.04 o 
 -15   1  12       50.80       44.55      5.80 o 
 -14   1  12        1.08        0.77      2.09 o 
 -13   1  12       59.91       51.69      4.16 o 
 -12   1  12       14.99       13.26      2.49 o 
 -11   1  12      101.97      111.86      4.89 o 
 -10   1  12       46.03       46.06      4.36 o 
  -9   1  12       21.42       16.85      2.44 o 
  -8   1  12        8.50       10.21      2.05 o 
  -7   1  12      519.72      521.97      8.57 o 
  -6   1  12      221.35      220.78      4.28 o 
  -5   1  12      587.40      614.50      8.90 o 
  -4   1  12     2346.23     2330.04     21.23 o 
  -3   1  12      952.27      953.73     10.65 o 
  -2   1  12      352.44      345.60      5.17 o 
  -1   1  12        1.01        0.07      0.97 o 
   0   1  12       21.85       17.83      1.55 o 
   1   1  12       30.52       26.27      2.02 o 
   2   1  12      216.11      203.51      4.70 o 
   3   1  12       90.17       82.60      4.61 o 
   4   1  12        1.75        3.19      2.03 o 
   5   1  12      132.04      144.06      5.69 o 
   6   1  12       18.86       21.05      3.75 o 
   7   1  12        8.91        4.68      4.67 o 
 -17   2  12       19.50       18.97      2.95 o 
 -16   2  12      196.83      190.41      7.88 o 
 -15   2  12       19.63       16.87      3.17 o 
 -14   2  12        3.63        0.95      3.11 o 
 -13   2  12       23.44       23.82      3.75 o 
 -12   2  12      677.47      695.17     14.16 o 
 -11   2  12       79.26       71.73      4.21 o 
 -10   2  12      183.40      166.03      5.71 o 
  -9   2  12       56.34       66.85      3.89 o 
  -8   2  12      476.05      469.71      7.92 o 
  -7   2  12      149.93      141.61      4.05 o 
  -6   2  12      152.16      149.91      3.97 o 
  -5   2  12      818.80      814.53      9.71 o 
  -4   2  12     1053.48     1010.19     10.92 o 
  -3   2  12      169.79      171.22      3.80 o 
  -2   2  12       53.22       49.57      2.27 o 
  -1   2  12      212.55      205.56      4.94 o 
   0   2  12       10.56        7.72      1.28 o 
   1   2  12      209.13      205.23      5.65 o 
   2   2  12       66.07       65.34      3.08 o 
   3   2  12       22.92       25.54      2.88 o 
   4   2  12       30.53       25.06      4.49 o 
   5   2  12      218.42      225.40     11.73 o 
   6   2  12       83.10       88.30      6.79 o 
   7   2  12       29.59       22.06      6.19 o 
 -17   3  12        0.10        0.79      2.18 o 
 -16   3  12        2.39        0.28      3.20 o 
 -15   3  12      630.30      639.51     15.83 o 
 -14   3  12       55.41       51.90      6.23 o 
 -13   3  12      144.36      152.55      6.02 o 
 -12   3  12        0.06       -1.65      1.65 o 
 -11   3  12      195.26      190.44     16.69 o 
 -10   3  12      200.50      236.23      6.92 o 
  -9   3  12      275.40      276.62      5.72 o 
  -8   3  12       11.81       18.03      1.87 o 
  -7   3  12      340.36      368.05      7.04 o 
  -6   3  12       58.78       56.57      3.08 o 
  -5   3  12      256.50      252.70      4.57 o 
  -4   3  12        2.48        1.49      1.20 o 
  -3   3  12      410.83      390.88      5.43 o 
  -2   3  12      156.00      144.99      3.33 o 
  -1   3  12      209.61      206.57      3.73 o 
   0   3  12      179.11      174.01      4.22 o 
   1   3  12       15.67       19.00      1.78 o 
   2   3  12       19.92       23.44      2.73 o 
   3   3  12       39.24       47.53      4.42 o 
   4   3  12      336.71      330.26      9.67 o 
   5   3  12      178.15      191.21      9.50 o 
   6   3  12       41.69       38.25      4.55 o 
   7   3  12        0.23       -1.18      5.40 o 
 -17   4  12        5.56        4.19      2.34 o 
 -16   4  12        0.25       -0.21      1.99 o 
 -15   4  12      212.34      213.24      6.28 o 
 -14   4  12      597.32      608.18     10.83 o 
 -13   4  12      254.11      253.33      8.94 o 
 -12   4  12       81.47       79.44      3.43 o 
 -11   4  12       11.84        7.42      2.42 o 
 -10   4  12       60.17       64.63      3.35 o 
  -9   4  12        6.86        6.50      1.47 o 
  -8   4  12      171.60      158.12      4.35 o 
  -7   4  12       15.17       15.31      3.79 o 
  -6   4  12       47.44       46.88      4.11 o 
  -5   4  12        0.40       -1.02      1.02 o 
  -4   4  12      298.18      283.55      6.70 o 
  -3   4  12       13.10       13.19      1.56 o 
  -2   4  12        0.00        0.09      1.06 o 
  -1   4  12       86.74       82.07      2.62 o 
   0   4  12      137.07      151.03      3.52 o 
   1   4  12        0.81       -0.63      1.14 o 
   2   4  12        7.41        4.53      1.67 o 
   3   4  12      167.01      178.21      7.98 o 
   4   4  12       29.80       30.56      3.23 o 
   5   4  12       31.48       40.75      3.56 o 
   6   4  12       59.58       46.94      7.36 o 
   7   4  12        4.47        1.61      4.08 o 
 -17   5  12       38.69       37.26      3.77 o 
 -16   5  12        0.06        0.54      1.98 o 
 -15   5  12      178.09      172.68      5.69 o 
 -14   5  12      417.04      416.88      9.18 o 
 -13   5  12      119.10      131.10      5.24 o 
 -12   5  12      125.44      119.46      4.04 o 
 -11   5  12      243.00      243.73      5.50 o 
 -10   5  12      895.50      924.79     14.88 o 
  -9   5  12      157.28      143.45      4.12 o 
  -8   5  12      297.27      260.61      5.72 o 
  -7   5  12      390.89      384.15      7.43 o 
  -6   5  12      268.08      255.89     10.53 o 
  -5   5  12      265.75      253.92      4.63 o 
  -4   5  12      412.49      394.36      5.69 o 
  -3   5  12      635.72      612.33      7.30 o 
  -2   5  12       10.50       11.34      1.40 o 
  -1   5  12       74.80       71.43      2.80 o 
   0   5  12       32.43       35.40      2.19 o 
   1   5  12      296.15      304.66      5.31 o 
   2   5  12        0.65        0.15      1.52 o 
   3   5  12        0.13       -1.85      1.85 o 
   4   5  12       24.80       24.60      3.20 o 
   5   5  12       21.39       28.59      4.14 o 
   6   5  12      113.62      123.35     10.87 o 
   7   5  12       28.87       24.67      8.68 o 
 -17   6  12        2.19        3.97      2.89 o 
 -16   6  12       49.88       48.37      5.07 o 
 -15   6  12      228.01      227.90      7.60 o 
 -14   6  12       24.65       29.42      2.69 o 
 -13   6  12       79.15       89.77      3.78 o 
 -12   6  12       45.39       45.46      2.66 o 
 -11   6  12       43.76       42.98      3.07 o 
 -10   6  12       28.58       30.39      2.79 o 
  -9   6  12      108.23      132.43      3.95 o 
  -8   6  12      134.22      124.13      3.96 o 
  -7   6  12      374.41      354.80      7.16 o
[truncated: 121,352 more chars]
